# Supplementary material for: Ribosomal Stalk Protein Silencing Partially Corrects the ΔF508-CFTR Functional Expression Defect
Source: PLoS Biol. 2016 May 11;14(5):e1002462. doi: 10.1371/journal.pbio.1002462 (PMC4864299; doi:10.1371/journal.pbio.1002462)
Supplement: S1 Data — (XLS) [file pbio.1002462.s001.xls]

## Sheet: Figure 1
Figure 1A																												Figure 1B
L (hours)													ΔL (hours)															ΔL (hours)
	YOR1-ΔF670							YOR1-Δ0						YOR1-ΔF670							YOR1-Δ0							RPL12A-Δ0
oligomycin (μg/ml)	0	0.05	0.1	0.15	0.2	0.25		0	0.05	0.1	0.15		oligomycin (μg/ml)	0	0.05	0.1	0.15	0.2	0.25		0	0.05	0.1	0.15					oligomycin (μg/ml)	0	0.05	0.1	0.15	0.2	0.25
	38.1876	36.7066	40.9714	55.2407	79.9634	102.163		37.9625	42.6573	75.2876	80.1461			-11.3915	-14.0843	-11.31	-12.347	-2.77103	-9.25797		-9.64794	-9.9736	-8.73586	-16.4433				YOR1-ΔF670	replicate 1	16.6685	-0.638178	-10.0762	-17.872	-31.4989	-39.9197
	42.7805	39.8215	45.6747	61.687	80.675	104.558		40.3415	45.1285	82.9784	84.5911			-6.79864	-10.9693	-6.6067	-5.90066	-2.05943	-6.86378		-7.26887	-7.50236	-1.04506	-11.9983					replicate 2	4.8133	2.28299	0.723919	-10.2147	-21.3035	-23.4025
	41.9057	40.4669	46.883	61.2302	78.7018	102.722		40.4285	45.6951	84.5698	124.805			-7.67345	-10.3239	-5.39844	-6.35747	-4.03261	-8.69967		-7.18195	-6.93583	0.546365	28.2158					replicate 3	6.7117	0.183732	-6.22247	-15.4784	-25.0895	-30.3618
	44.7063	42.9411	47.1994	64.2184	77.3547	102.035		57.2783	60.616	92.266	NA			-4.8729	-7.84968	-5.08204	-3.36928	-5.37974	-9.38641		9.66787	7.98508	8.24254	NA					replicate 4	2.77655	1.83178	-0.787361	-11.2992	-23.9387	-25.0611
	43.4121	43.1314	46.971	63.2634	78.8633	105.033		45.4367	52.3008	87.6141	74.9814			-6.16706	-7.65944	-5.31037	-4.32432	-3.87112	-6.38832		-2.17374	-0.330049	3.59066	-21.608					p-value		not significant	not significant	2.58611e-05	5.93672e-19	1.26144e-08
	39.3972	43.7111	45.8104	65.237	79.7263	107.283		56.1297	67.6645	92.7535	NA			-10.1819	-7.07974	-6.47099	-2.3507	-3.00808	-4.138		8.51926	15.0336	8.73012	NA
	44.9388	44.5998	47.636	60.4084	76.4398	101.803		47.3434	62.9793	84.7653	127.577			-4.64033	-6.19097	-4.6454	-7.17931	-6.29465	-9.61834		-0.267043	10.3484	0.741865	30.9878				YOR1-Δ0	replicate 1	7.22835	-4.78945	-8.47671	23.7559
	55.4778	58.8852	61.9765	76.0866	85.7792	111.597		50.2853	62.6845	83.6048	78.6775			5.89859	8.09435	9.6951	8.49896	3.04474	0.175799		2.67485	10.0536	-0.418595	-17.9119					replicate 2	-0.465413	3.7074	-1.45913	31.4453
	45.8333	45.8516	47.753	64.8816	76.8481	107.175		47.99	54.3479	82.755	127.577			-3.74588	-4.93917	-4.52838	-2.70606	-5.88635	-4.24669		0.379547	1.71697	-1.2684	30.9877					replicate 3	-2.71907	-0.360476	0.185528	33.703
	46.5901	46.9478	49.4963	66.6476	78.7658	104.903		61.3843	57.0372	88.502	99.5155			-2.98908	-3.84297	-2.78509	-0.94011	-3.96859	-6.51841		13.7739	4.40631	4.47861	2.92607					replicate 4	-5.65565	1.29449	2.16642	36.6399
	47.8698	45.8805	48.3241	68.2835	77.6225	106.616		51.2044	57.3987	85.0716	127.577			-1.70934	-4.91035	-3.95735	0.69582	-5.11192	-4.80513		3.59402	4.76777	1.04814	30.9878					p-value		not significant	not significant	0.0305444
	63.4347	70.1036	63.5563	80.9747	89.7595	114.212		43.8942	49.9056	82.8882	127.577			13.8556	19.3128	11.2749	13.387	7.02512	2.79073		-3.71618	-2.72534	-1.13525	30.9878
	45.2136	46.7116	46.9697	64.3814	75.6679	103.276		54.5643	58.0183	84.7795	127.577			-4.36557	-4.0792	-5.31166	-3.20625	-7.06657	-8.14528		6.95391	5.38744	0.756095	30.9878
	47.2957	46.1595	47.1588	54.6443	56.1451	76.8665		43.1235	50.1085	82.7533	72.5292			-2.28348	-4.63132	-5.12265	-12.9434	-26.5893	-34.555		-4.48696	-2.52238	-1.27015	-24.0602				Figure 1C
	73.3482	72.9827	66.6876	102.662	91.084	81.6018		67.862	65.7622	91.89	NA			23.769	22.1919	14.4062	35.0744	8.34962	-29.8196		20.2515	13.1313	7.86654	NA				ΔL (hours)
	51.1266	54.2955	59.8735	86.6557	88.5928	127.5		43.8544	48.7832	85.1941	66.0117			1.54747	3.50465	7.59212	19.068	5.85837	16.0787		-3.75598	-3.84771	1.17063	-30.5777				SKI3-Δ0
	52.4217	49.4139	49.0622	66.7587	78.1012	125.743		45.3806	55.7826	95.5014	64.8319			2.84254	-1.37685	-3.21924	-0.82901	-4.63317	14.3212		-2.2298	3.1517	11.478	-31.7575					oligomycin (μg/ml)	0	0.05	0.1	0.15	0.2	0.25
	54.2888	52.0138	48.5419	69.2327	78.9224	125.297		48.9071	58.2064	89.557	NA			4.70966	1.22299	-3.73955	1.64499	-3.81206	13.8758		1.2967	5.57552	5.53357	NA				YOR1-ΔF670	replicate 1	-1.92143	2.6719	1.15404	-1.62586	-6.85018	-16.4427
	53.7561	58.8013	51.4883	73.4233	89.4557	127.595		48.4832	54.6285	89.9132	77.2784			4.17691	8.01048	-0.793117	5.83566	6.72127	16.1733		0.872817	1.99756	5.88976	-19.311					replicate 2	5.53115	-5.96733	-4.487	-8.4198	-12.8349	-22.1267
	54.5698	51.7647	54.4448	74.2337	81.1835	121.22		41.4564	48.2406	84.7058	66.9195			4.99065	0.973876	2.16342	6.64601	-1.55095	9.79829		-6.15406	-4.39032	0.682385	-29.6699					replicate 3	2.9361	-4.05237	-2.53042	-5.48533	-9.92866	-19.9554
	54.6348	56.6736	62.5035	73.4139	84.2221	121.374		52.022	55.7211	92.3941	NA			5.0556	5.88281	10.2221	5.82624	1.48764	9.95206		4.41155	3.09022	8.37068	NA					replicate 4	1.62746	-1.29577	-2.14295	-5.02932	-6.75373	-16.0547
	60.2828	58.9008	56.185	69.424	79.3459	125.873		60.7479	67.557	96.9301	NA			10.7037	8.11002	3.90363	1.8363	-3.38855	14.4518		13.1375	14.9261	12.9067	NA					p-value		not significant	not significant	not significant	0.000878703	0.000287504
	51.1067	54.8429	54.1472	69.4657	77.4515	121.859		59.8546	56.1684	92.3022	NA			1.52752	4.05213	1.86581	1.87807	-5.28288	10.4373		12.2442	3.53752	8.27881	NA
	55.2437	53.7766	56.2326	70.2743	78.5558	115.742		45.5738	51.9013	86.6111	67.8487			5.66458	2.98577	3.9512	2.68664	-4.17861	4.32053		-2.03659	-0.729599	2.58773	-28.7407				YOR1-Δ0	replicate 1	4.1192	0.694944	-5.36018	26.8644
	56.7136	50.3081	56.0744	71.575	83.316	123.542		53.4269	63.3286	93.1176	72.8988			7.13446	-0.482694	3.79301	3.98736	0.581531	12.1203		5.8165	10.6977	9.0942	-23.6906					replicate 2	-0.118303	-1.06056	-2.31043	31.1025
	45.8411	43.2003	47.2318	62.4141	80.3277	100.336		59.1332	62.3782	90.4014	NA			-3.73807	-7.59049	-5.04963	-5.17362	-2.40673	-11.0857		11.5228	9.7473	6.37795	NA					replicate 3	-5.8003	3.6127	3.81783	26.2791
	69.5931	64.0272	72.8534	80.8073	89.3691	127.595		50.9616	51.8206	91.3598	66.2684			20.0139	13.2364	20.572	13.2197	6.6347	16.1733		3.35117	-0.810289	7.3364	-30.321					replicate 4	0.191447	-5.60432	-0.294442	30.7926
	44.4462	45.3072	48.57	63.3853	79.257	102.444		66.6331	74.7101	98.7901	NA			-5.13291	-5.48358	-3.71143	-4.20241	-3.47739	-8.97732		19.0227	22.0792	14.7667	NA					p-value		not significant	not significant	0.0472689
	45.9638	48.9203	52.1447	69.3511	86.2993	110.823		65.1326	62.4388	95.0382	NA			-3.61537	-1.87045	-0.136687	1.76345	3.56487	-0.598721		17.5222	9.80792	11.0148	NA
	45.6105	45.6072	47.595	69.5	79.0196	104.102		46.5725	53.411	83.4617	76.4324			-3.96866	-5.18359	-4.68641	1.91234	-3.71483	-7.3194		-1.03787	0.780061	-0.561735	-20.157
	46.9607	46.3265	54.306	65.1318	79.0106	102.574		46.2257	51.7383	84.9537	127.019			-2.61848	-4.46429	2.02454	-2.45583	-3.72384	-8.8474		-1.38471	-0.892589	0.930255	30.4292				ΔL (hours)
	44.0854	47.8721	49.9703	62.0018	76.5937	102.076		59.1575	64.7112	85.815	89.7188			-5.49373	-2.91869	-2.31112	-5.58584	-6.14072	-9.34524		11.5471	12.0803	1.7916	-6.87056				SKI2-Δ0
	48.2751	50.4412	55.3308	76.7873	84.4075	126.075		55.5938	60.559	89.1371	127.577			-1.30403	-0.349584	3.0494	9.19966	1.67304	14.654		7.98337	7.92814	5.11363	30.9878					oligomycin (μg/ml)	0	0.05	0.1	0.15	0.2	0.25
	67.8391	79.7783	73.66	83.5214	110.711	127.595		40.6767	47.1514	76.2222	68.0155			18.26	28.9875	21.3786	15.9337	27.9771	16.1733		-6.9337	-5.47945	-7.80124	-28.5739				YOR1-ΔF670	replicate 1	1.94708	0.570612	-2.62898	-3.69619	-6.97369	-24.3853
	55.6654	77.0428	62.1499	84.5077	84.3791	110.715		56.0022	57.3474	84.2781	85.9745			6.08627	26.252	9.86846	16.9201	1.64466	-0.706541		8.39183	4.71651	0.254655	-10.6149					replicate 2	12.3537	1.42358	3.41981	1.14347	-12.3334	-21.9437
	50.174	47.1325	51.4543	71.7613	76.5949	117.933		53.4337	53.2672	77.8313	76.7203			0.594834	-3.65832	-0.827067	4.17364	-6.13956	6.51115		5.82327	0.636271	-6.19215	-19.8691					replicate 3	-0.509786	-0.538368	-1.55923	-7.53857	-7.6672	-19.974
	50.7965	51.019	59.4839	76.5809	86.1247	127.588		53.5	57.0189	81.1997	127.577			1.2173	0.228176	7.20247	8.99325	3.39027	16.1666		5.88955	4.38796	-2.82377	30.9878					replicate 4	1.35039	-1.48487	-1.10489	-3.78615	-9.71065	-19.2907
	52.9465	48.4175	49.8875	63.9537	75.6814	102.78		44.0037	49.0037	83.6118	71.79			3.36734	-2.37331	-2.39394	-3.63395	-7.05305	-8.64154		-3.60669	-3.62716	-0.411615	-24.7994					p-value		not significant	not significant	not significant	0.000789343	3.30658e-05
	49.1993	46.3437	48.7632	65.6839	75.6127	105.451		42.5581	47.9647	88.3803	63.7681			-0.379846	-4.44711	-3.51816	-1.90377	-7.1217	-5.97057		-5.05234	-4.66618	4.35692	-32.8213
	67.2086	73.6368	73.6541	79.8346	98.0235	127.595		48.1677	56.7215	90.6994	66.6892			17.6295	22.846	21.3727	12.2469	15.2891	16.1733		0.557277	4.09058	6.67598	-29.9002				YOR1-Δ0	replicate 1	-4.42949	-1.26417	3.79808	-10.8119
	78.4141	76.8123	67.1375	85.5402	93.4718	127.589		45.1875	52.7681	87.57	68.2096			28.8349	26.0215	14.8561	17.9525	10.7374	16.1678		-2.42292	0.137181	3.54658	-28.3798					replicate 2	2.74164	4.31978	0.110368	28.2426
	44.113	44.9893	47.3324	63.8364	75.363	117.155		46.5664	51.1631	87.3868	127.577			-5.46615	-5.80151	-4.94897	-3.75125	-7.37138	5.73336		-1.04402	-1.46783	3.36335	30.9877					replicate 3	-7.62237	-0.631636	1.28185	38.6066
	43.8401	43.5269	43.4033	62.6808	72.6133	110.028		56.8824	67.5345	93.2709	NA			-5.73909	-7.26393	-8.87808	-4.90686	-10.1212	-1.393		9.27202	14.9036	9.24745	NA					replicate 4	-7.33686	1.29883	1.64161	38.3211
	59.4495	57.1569	56.2297	74.304	77.965	125.804		50.5508	54.9215	91.7597	127.576			9.87037	6.3661	3.94828	6.71633	-4.7694	14.3829		2.9404	2.29055	7.73629	30.987					p-value		not significant	not significant	not significant
	50.6262	61.0995	65.933	75.3233	83.1004	123.829		59.1764	60.2127	90.8502	NA			1.04708	10.3087	13.6516	7.73561	0.366021	12.4077		11.566	7.58177	6.82678	NA
	44.5179	47.2957	46.2073	62.1855	74.6837	119.008		58.5225	58.9032	90.3316	100.46			-5.06126	-3.49505	-6.0741	-5.40216	-8.05071	7.58657		10.9121	6.27232	6.30819	3.87025
	61.677	58.5236	58.502	68.38	72.8148	118.781		60.1914	61.3433	89.3357	127.51			12.0978	7.73279	6.22063	0.79231	-9.91959	7.3597		12.5809	8.71237	5.31223	30.9206				ΔL (hours)
	58.6511	61.2595	53.8945	69.5007	80.0375	127.595		64.5345	55.2164	81.0865	94.3848			9.0719	10.4687	1.61307	1.91301	-2.69697	16.1733		16.9241	2.58546	-2.93695	-2.20461				SKI7-Δ0
	40.5328	42.6928	45.3145	56.6185	77.0559	111.608		65.0526	58.8733	81.11	127.577			-9.04634	-8.09801	-6.96693	-10.9692	-5.67851	0.186329		17.4421	6.24236	-2.9134	30.9878					oligomycin (μg/ml)	0	0.05	0.1	0.15	0.2	0.25
	59.6928	56.8601	58.1288	74.8854	85.8581	123.569		63.4226	71.485	69.4494	NA			10.1136	6.06928	5.84736	7.29771	3.12368	12.1472		15.8122	18.8541	-14.5741	NA				YOR1-ΔF670	replicate 1	4.87392	-4.72284	-7.50129	-6.75203	-8.69602	-20.9677
	44.2785	46.4881	50.698	64.4802	71.2252	102.512		50.6479	60.1639	74.0656	NA			-5.30067	-4.30266	-1.58344	-3.10747	-11.5092	-8.90897		3.03751	7.53298	-9.95782	NA					replicate 2	8.64774	-4.2442	-0.679861	-4.38393	-9.865	-10.8087
	43.8282	45.5206	49.3512	62.3373	77.7006	102.134		56.1611	56.6125	85.7585	NA			-5.75091	-5.27024	-2.93023	-5.25037	-5.03383	-9.28701		8.55067	3.98163	1.73513	NA					replicate 3	2.01846	0.968492	-0.152931	-2.28983	-8.35605	-7.56838
	56.4879	54.4862	54.4726	78.0911	85.5713	112.892		48.3352	49.115	85.3317	NA			6.90877	3.69538	2.19119	10.5034	2.83683	1.4702		0.724757	-3.51586	1.30833	NA					replicate 4	0.0388039	-2.4024	-2.08075	-3.78635	-5.40961	-17.1893
	45.7819	48.5079	50.2856	65.9626	80.9399	103.654		48.6243	48.2168	88.4162	127.577			-3.79728	-2.28286	-1.99583	-1.62511	-1.79448	-7.76724		1.01386	-4.41409	4.3928	30.9875					p-value		not significant	not significant	not significant	0.00304252	0.00585289
	49.6894	53.1485	53.9624	69.0906	82.1547	109.789		42.2219	46.8068	85.5094	67.2426			0.110284	2.35772	1.68101	1.50298	-0.579719	-1.6327		-5.38853	-5.82411	1.48598	-29.3468
	47.2898	48.1614	50.4857	67.4472	81.7929	106.32		44.7364	56.9005	88.8567	127.577			-2.28939	-2.62936	-1.79568	-0.14051	-0.941479	-5.10186		-2.87397	4.26959	4.83323	30.9878				YOR1-Δ0	replicate 1	-2.84226	-0.00990603	4.54354	33.8265
	43.5657	46.4357	48.0867	61.8918	77.986	105.405		49.0529	58.4286	88.552	NA			-6.01346	-4.35505	-4.19475	-5.69589	-4.74841	-6.016		1.44251	5.79769	4.5286	NA					replicate 2	0.387837	-4.72856	-1.8818	30.5964
	49.7376	51.1164	51.8633	68.7237	79.08	108.638		47.1904	52.6705	88.2675	NA			0.158434	0.325556	-0.418067	1.13604	-3.65441	-2.78359		-0.419983	0.039571	4.24413	NA					replicate 3	-4.35751	0.953024	5.21084	NA
	49.0988	48.7255	51.4614	69.6336	78.3072	117.433		47.0618	50.168	88.3919	68.7289			-0.480376	-2.06534	-0.819957	2.04596	-4.42723	6.01132		-0.548593	-2.4629	4.36853	-27.8605					replicate 4	-6.66784	-1.92128	2.39849	37.6521
	48.7992	49.9871	50.97	66.3802	81.1129	122.527		44.4675	47.534	86.2699	65.0923			-0.779996	-0.803694	-1.3114	-1.20746	-1.62156	11.1059		-3.14294	-5.09689	2.24645	-31.4971					p-value		not significant	not significant	0.0421418
	72.869	74.7365	71.0766	82.3182	93.2343	116.874		41.8991	47.931	84.5729	58.4404			23.2899	23.9457	18.7952	14.7305	10.4999	5.45224		-5.71135	-4.69985	0.549435	-38.149
	58.1397	55.828	55.1396	70.3977	80.5921	125.013		46.4002	50.6566	86.5031	67.5106			8.56051	5.03716	2.85817	2.81004	-2.14233	13.5915		-1.21026	-1.97434	2.47968	-29.0788
	52.4487	50.8228	50.7771	73.3242	79.642	127.594		50.571	51.9478	92.728	127.577			2.86953	0.0319857	-1.50429	5.73657	-3.09237	16.1729		2.96056	-0.683069	8.70462	30.9878				Figure 1D
	49.617	48.2618	49.5973	67.0735	74.3925	119.671		46.953	52.5991	86.9345	66.9653			0.0378039	-2.52902	-2.68412	-0.51419	-8.34194	8.25002		-0.657413	-0.031799	2.91111	-29.6241				ΔL (hours)
	51.7343	51.5378	54.2155	73.5525	77.8846	120.041		50.1414	59.712	88.9187	65.7424			2.15517	0.746976	1.93406	5.96488	-4.84979	8.61996		2.53094	7.08108	4.8953	-30.847				LRP1-Δ0
	58.649	57.6455	58.2804	74.5829	83.0921	114.63		53.5014	67.8543	86.9949	127.577			9.06981	6.85467	5.99899	6.99524	0.357671	3.20856		5.89103	15.2235	2.9715	30.9878					oligomycin (μg/ml)	0	0.05	0.1	0.15	0.2	0.25
	42.236	46.593	46.9971	63.5652	77.4507	116.064		63.52	68.1307	90.8113	NA			-7.34319	-4.19775	-5.28431	-4.02244	-5.28376	4.64305		15.9095	15.4998	6.78784	NA				YOR1-ΔF670	replicate 1	22.8609	2.25333	-10.4674	-19.4826	-23.049	-24.053
	66.6306	59.3841	61.4848	73.2813	94.835	127.595		60.7273	63.6797	93.0305	NA			17.0515	8.59332	9.20342	5.69361	12.1006	16.1733		13.1169	11.0488	9.00708	NA					replicate 2	11.2576	-9.47604	-9.80683	-18.1221	-28.3625	-45.415
	58.8303	70.2296	59.8594	74.905	88.0771	123.733		52.9303	58.086	87.2054	89.6029			9.25112	19.4388	7.57798	7.31729	5.34268	12.3116		5.31986	5.45506	3.18198	-6.9865					replicate 3	4.75646	3.72489	-2.98969	-12.3322	-18.5974	-24.5833
	56.7774	57.9158	59.9762	69.7034	86.673	127.595		48.51	53.9745	82.3012	127.569			7.19822	7.12505	7.69479	2.11576	3.93862	16.1733		0.899567	1.34358	-1.72227	30.9801					replicate 4	5.67413	0.714372	-1.92283	-11.1955	-14.6023	-20.3033
	59.0394	55.6356	57.6627	72.5986	81.9207	127.595		51.1353	54.107	84.4759	72.7948			9.46026	4.84476	5.38132	5.01094	-0.813689	16.1733		3.52489	1.47609	0.452455	-23.7946					p-value		not significant	0.0182852	2.96432e-06	7.01539e-14	4.3942e-08
	58.0247	50.9305	51.2033	66.5925	79.0751	117.952		55.9037	51.1853	78.5486	74.8039			8.44554	0.139716	-1.07811	-0.99514	-3.65937	6.53053		8.29324	-1.44558	-5.47487	-21.7855
	63.7138	58.5722	58.4512	72.8622	85.4163	112.836		41.071	45.958	71.6542	127.577			14.1346	7.78136	6.16976	5.27455	2.68192	1.41433		-6.53946	-6.67292	-12.3692	30.9878				YOR1-Δ0	replicate 1	6.67577	-2.04717	4.51475	NA
	52.0648	51.0697	51.9153	67.9733	83.7099	118.493		43.5453	51.0932	78.9482	127.577			2.48561	0.278936	-0.366107	0.3856	0.975431	7.07189		-4.06509	-1.53765	-5.07522	30.9878					replicate 2	-0.0517329	1.09301	-2.93324	NA
	61.1047	56.552	55.5754	72.2647	83.3078	108.169		53.7618	63.119	93.6671	NA			11.5256	5.76117	3.294	4.67707	0.573391	-3.25256		6.15135	10.4881	9.64371	NA					replicate 3	11.4158	-2.57401	-3.84643	NA
	49.6862	50.3407	52.5238	69.8326	83.9952	120.276		40.7169	49.0847	85.8799	70.9476			0.107014	-0.450144	0.242403	2.24489	1.26077	8.85499		-6.89353	-3.54619	1.85649	-25.6418					replicate 4	-1.86024	0.985474	5.0997	NA
	43.5799	45.0507	52.1433	67.0164	82.2846	105.952		54.1513	79.8977	100.192	NA			-5.99925	-5.74009	-0.138157	-0.57123	-0.449849	-5.46963		6.54092	27.2668	16.1681	NA					p-value		not significant	not significant
	42.4309	45.117	46.7654	61.8776	78.2312	105.629		49.2426	61.7418	91.8247	NA			-7.14822	-5.6738	-5.516	-5.71007	-4.50326	-5.79245		1.63214	9.11094	7.80123	NA
	46.5003	47.4301	51.2688	67.5097	83.9913	106.452		45.8725	48.4238	85.3728	127.577			-3.07888	-3.36074	-1.01257	-0.0779497	1.25686	-4.9694		-1.7379	-4.20711	1.34941	30.9877
	49.7232	49.9806	47.8017	64.5477	79.1295	101.259		46.4944	59.3772	90.6326	66.9091			0.144084	-0.810234	-4.47968	-3.03992	-3.60495	-10.1629		-1.11604	6.74635	6.60918	-29.6803				ΔL (hours)
	53.8394	51.1915	53.1692	72.3226	82.9079	125.148		67.0809	60.9416	93.8492	NA			4.26023	0.400726	0.887793	4.73493	0.173501	13.7268		19.4705	8.31069	9.82583	NA				RRP6-Δ0
	51.3169	50.0324	52.7612	73.7922	80.7907	110.748		51.9312	55.1296	87.7883	127.577			1.73769	-0.758364	0.479793	6.20456	-1.94368	-0.673761		4.32078	2.49874	3.76487	30.9871					oligomycin (μg/ml)	0	0.05	0.1	0.15	0.2	0.25
	48.6819	46.7537	48.2624	67.8098	78.0176	118.32		52.3138	54.1925	83.9143	79.9433			-0.897216	-4.03715	-4.01904	0.22212	-4.71679	6.89887		4.70341	1.5616	-0.109075	-16.6461				YOR1-ΔF670	replicate 1	-1.21421	0.804672	-3.76906	-10.2699	-13.476	-22.3617
	52.7637	52.8651	64.6582	81.4981	96.9346	127.595		49.552	49.7349	80.1025	127.522			3.18456	2.07434	12.3768	13.9104	14.2002	16.1733		1.94162	-2.89598	-3.92093	30.9324					replicate 2	-0.935066	-1.57204	-3.1041	-10.8887	-16.8303	-25.1588
	45.8024	47.4906	47.3115	65.5112	76.7242	118.753		39.3902	45.3437	75.2833	127.553			-3.77672	-3.30017	-4.96994	-2.0765	-6.01019	7.33169		-8.22019	-7.2872	-8.74015	30.9637					replicate 3	-1.46906	0.249342	2.76287	-2.80601	-8.91482	-17.6961
	47.4837	46.4697	48.0917	66.6701	76.7434	104.724		42.1784	47.077	78.3766	127.573			-2.09544	-4.32115	-4.18974	-0.91757	-5.99105	-6.69709		-5.43205	-5.55387	-5.64679	30.9837					replicate 4	-1.55222	0.136552	-3.08756	-8.90896	-11.9793	-24.6833
	47.34	47.5098	49.1302	66.7674	76.9357	120.434		42.6798	49.1269	83.314	127.561			-2.23914	-3.28101	-3.15118	-0.82026	-5.79876	9.01288		-4.93065	-3.50399	-0.709415	30.9714					p-value		not significant	not significant	0.011111	3.32069e-06	1.33602e-05
	48.4633	48.7719	72.6362	109.133	88.9879	54.8779		45.1185	52.2889	84.8949	127.577			-1.11581	-2.01895	20.3548	41.5456	6.2535	-56.5435		-2.49194	-0.341949	0.871475	30.9878
	49.9207	48.6206	50.115	68.2077	77.8299	93.1536		42.9049	49.6082	87.5457	127.576			0.341544	-2.17015	-2.16643	0.62004	-4.90454	-18.2679		-4.70548	-3.02269	3.52228	30.9861				YOR1-Δ0	replicate 1	0.530717	-7.61331	-7.62111	30.4535
	49.7098	50.4986	51.0935	68.5535	80.8771	111.534		40.0909	45.4969	83.0128	127.572			0.130644	-0.292184	-1.18788	0.96583	-1.85734	0.112229		-7.51948	-7.13402	-1.01063	30.9826					replicate 2	-5.75817	-2.99063	-1.80181	36.7424
	52.5069	53.1934	53.625	69.0794	80.2847	127.215		43.36	47.9544	86.0342	61.5735			2.92772	2.40262	1.34358	1.4917	-2.44974	15.7934		-4.25039	-4.6765	2.01082	-35.0159					replicate 3	-4.06571	-0.286306	-3.52833	35.0499
	54.0813	51.6035	53.6943	67.4873	81.9192	123.897		45.3567	51.977	87.085	127.577			4.50212	0.812676	1.4129	-0.10039	-0.815249	12.4758		-2.25371	-0.653859	3.0616	30.9877					replicate 4	-4.91524	-0.858586	1.13673	35.8995
	47.5098	47.8405	51.4763	64.8481	77.462	108.773		56.7706	64.8032	91.4955	NA			-2.06939	-2.95026	-0.805087	-2.73958	-5.27246	-2.64795		9.16022	12.1723	7.47208	NA					p-value		not significant	not significant	0.0174058
	50.8061	49.9838	51.6292	69.93	78.5094	127.595		43.1517	50.1416	86.0118	60.9014			1.22698	-0.807044	-0.652257	2.34235	-4.22501	16.1733		-4.45876	-2.48928	1.98842	-35.688
	54.3837	50.1525	47.8577	68.5603	82.796	127.283		49.2388	51.9866	87.2795	127.577			4.80454	-0.638344	-4.42372	0.97263	0.0616014	15.8612		1.6284	-0.644339	3.2561	30.9878
	46.534	45.8649	47.6222	63.6783	75.8285	119.484		44.0275	49.0401	85.5271	65.7189			-3.04513	-4.92589	-4.65922	-3.90939	-6.90588	8.06292		-3.58296	-3.59082	1.50367	-30.8705				ΔL (hours)
	44.6401	46.4088	48.1118	62.4868	83.9251	111.877		47.8341	54.2077	86.2665	127.577			-4.93905	-4.38202	-4.16964	-5.10091	1.19068	0.455369		0.223687	1.57679	2.24313	30.9872				RRP8-Δ0
	43.6971	47.8018	48.4574	60.9466	78.2626	97.181		45.0596	49.4204	86.9721	127.577			-5.88204	-2.989	-3.82403	-6.64109	-4.47181	-14.2404		-2.55078	-3.2105	2.94865	30.9878					oligomycin (μg/ml)	0	0.05	0.1	0.15	0.2	0.25
	46.9736	49.4013	51.4608	65.2044	83.9515	104.955		52.0666	57.9062	89.9519	127.577			-2.60552	-1.38946	-0.820637	-2.38332	1.21712	-6.46651		4.45618	5.27526	5.92851	30.9877				YOR1-ΔF670	replicate 1	6.62428	-1.72233	-2.10868	-8.29582	-10.0799	-22.7992
	46.0747	48.0427	48.9573	63.799	78.9344	100.869		48.908	57.2501	86.0249	127.573			-3.5045	-2.74815	-3.32416	-3.78864	-3.79999	-10.552		1.29754	4.61923	2.00151	30.9837					replicate 2	10.1363	-0.632958	-8.71685	-16.6243	-14.0609	-26.2425
	51.6606	52.2471	53.0491	68.6942	81.5253	108.007		52.7062	56.8663	86.1031	127.577			2.08143	1.45627	0.767663	1.10651	-1.2091	-3.41444		5.09578	4.23539	2.07965	30.9878					replicate 3	8.00326	-3.66766	-6.96901	-7.40667	-12.8795	-24.0521
	50.7071	49.8968	51.6741	68.0737	81.2956	104.412		53.0582	54.9248	87.1659	91.3874			1.12793	-0.894014	-0.607347	0.48602	-1.43885	-7.00975		5.44782	2.29389	3.14249	-5.20197					replicate 4	2.27882	-4.32903	-6.79238	-12.0659	-11.6484	-25.216
	50.2679	51.261	50.6289	67.7733	79.4104	104.526		45.0863	53.1492	86.1101	127.463			0.688744	0.470216	-1.65252	0.18564	-3.32397	-6.89547		-2.52409	0.518321	2.08663	30.8735					p-value		not significant	0.021011	0.000635425	9.40413e-06	2.01574e-06
	47.9461	46.0499	49.8098	64.1864	79.0748	104.478		48.8848	53.7108	87.3612	66.6454			-1.63305	-4.74093	-2.47157	-3.40128	-3.65965	-6.94391		1.27438	1.07989	3.33777	-29.944
	46.937	49.2825	50.5377	63.2995	79.5979	104.475		54.9842	65.2298	87.0957	75.608			-2.64212	-1.50834	-1.74369	-4.28821	-3.13649	-6.94693		7.3738	12.5989	3.07224	-20.9814				YOR1-Δ0	replicate 1	-4.02973	-0.725303	-4.1019	-6.3679
	53.3316	57.6143	60.2132	70.3559	79.6127	106.641		47.1354	54.4619	83.3179	74.3642			3.75239	6.8235	7.9318	2.76822	-3.12169	-4.78083		-0.475003	1.831	-0.705495	-22.2252					replicate 2	-1.59855	6.68762	-2.62827	-2.14153
	48.2925	47.5354	47.2207	66.7483	77.5782	121.355		56.4504	58.797	85.5397	NA			-1.28661	-3.25538	-5.06074	-0.83933	-5.15619	9.93343		8.83995	6.16607	1.5163	NA					replicate 3	3.80419	-5.07741	2.90843	0.817658
	62.5699	54.8464	58.0268	78.1134	86.2396	122.392		46.3597	52.4921	77.4585	72.1958			12.9907	4.05559	5.74541	10.5257	3.50523	10.9703		-1.25075	-0.138759	-6.56492	-24.3936					replicate 4	19.5356	31.7095	33.3857	25.8771
	56.8461	55.1353	53.8198	69.0064	82.1523	107.121		50.9393	56.0686	89.6371	NA			7.26697	4.34451	1.53836	1.41874	-0.582079	-4.30065		3.32892	3.43767	5.61367	NA					p-value		0.0162941	0.0127646	not significant
	45.9931	46.5691	48.7871	66.3761	80.1579	107.701		44.0131	47.7108	85.0898	70.0754			-3.58606	-4.2217	-3.49432	-1.21152	-2.57648	-3.7206		-3.5973	-4.9201	1.06634	-26.514
	48.8019	46.82	49.1165	66.4281	76.9674	118.868		40.2374	46.1791	82.8157	127.577			-0.777216	-3.97079	-3.16493	-1.15959	-5.76701	7.44618		-7.37298	-6.4518	-1.20776	30.9877
	48.2857	47.6241	57.0197	74.6952	88.9031	127.539		44.0729	51.3626	90.2357	70.6265			-1.29347	-3.1667	4.73827	7.10749	6.16866	16.1173		-3.53755	-1.26831	6.21224	-25.9629				Figure 1E
	63.915	66.779	57.5002	70.8979	89.2422	125.674		47.1833	63.4377	87.3397	71.2675			14.3358	15.9882	5.21875	3.31024	6.50779	14.2524		-0.427113	10.8068	3.31626	-25.3219				ΔL (hours)
	52.0536	54.4035	55.0287	73.3925	86.3143	127.594		43.9078	51.2234	85.4828	127.577			2.47448	3.61274	2.74726	5.80483	3.57989	16.173		-3.70267	-1.40749	1.45939	30.9876				RPP2B-Δ0
	52.6962	51.5425	53.7666	69.1917	81.9846	123.403		51.3122	56.0056	89.8291	70.576			3.11704	0.751726	1.4852	1.60405	-0.749839	11.9818		3.70173	3.37466	5.80569	-26.0134					oligomycin (μg/ml)	0	0.05	0.1	0.15	0.2	0.25
	50.6248	51.4455	52.1134	67.6709	81.6554	113.571		43.807	47.8713	84.3833	127.577			1.04564	0.654716	-0.168047	0.0832603	-1.07904	2.14993		-3.80346	-4.75956	0.359905	30.9878				yor1-ΔF670	replicate 1	-4.5893	0.693002	-3.80993	-14.5468	-30.229	-43.1219
	59.3295	57.3424	58.8099	71.3748	79.7373	112.692		49.9305	58.4053	88.6951	NA			9.7503	6.55158	6.52848	3.78713	-2.99711	1.27079		2.32005	5.77435	4.67168	NA					replicate 2	8.22664	0.932412	-2.21513	-9.27605	-28.0028	-39.1814
	50.3762	56.485	52.1215	72.4846	79.9065	112.517		58.3354	60.1735	90.5344	NA			0.797044	5.69422	-0.159857	4.89697	-2.82792	1.09597		10.725	7.54255	6.51095	NA					replicate 3	9.08254	-2.5135	-2.08539	-11.4154	-30.6217	-46.5199
	56.6375	51.8323	54.9967	72.4689	82.639	125.285		48.205	55.6964	85.3263	73.2159			7.05832	1.04149	2.71531	4.88122	-0.0954486	13.8634		0.594537	3.0655	1.30291	-23.3735					replicate 4	0.868364	0.814782	-2.66437	-10.6063	-20.3647	-38.9655
	56.0951	53.2508	50.4269	67.2847	81.7325	122.706		51.2156	52.4625	80.6607	79.3417			6.51589	2.46001	-1.85451	-0.30299	-1.00191	11.2845		3.60518	-0.168399	-3.36277	-17.2477					p-value		not significant	not significant	0.000415341	2.903e-21	2.87573e-15
	44.8467	45.5373	47.7747	61.3521	81.4099	117.536		45.4591	50.8863	80.542	127.577			-4.7325	-5.25349	-4.5067	-6.23556	-1.32451	6.11429		-2.15128	-1.74458	-3.48143	30.9877
	46.4178	49.0232	52.1779	63.2953	81.7882	101.951		50.5642	51.6525	84.3716	127.577			-3.16139	-1.76763	-0.103537	-4.29239	-0.946219	-9.47082		2.95379	-0.978409	0.348145	30.9874				YOR1-Δ0	replicate 1	2.90972	-0.395076	-21.3722	NA
	46.3701	48.7357	52.1954	63.4068	82.5558	109.733		42.3765	48.4699	84.6296	72.5743			-3.20908	-2.05506	-0.086037	-4.18082	-0.178589	-1.6883		-5.23393	-4.16105	0.606205	-24.0151					replicate 2	20.4815	-9.97212	-7.63303	NA
	48.9865	47.9095	51.3743	66.016	80.7983	103.701		43.0083	49.5994	84.2151	127.577			-0.592666	-2.88126	-0.907107	-1.57172	-1.9361	-7.72081		-4.60211	-3.03155	0.191625	30.9878					replicate 3	23.7227	-13.529	-35.5052	NA
	46.7406	48.5087	49.9084	64.9247	79.9886	101.451		45.7074	51.1203	85.591	127.518			-2.83855	-2.28208	-2.37303	-2.66295	-2.74585	-9.97061		-1.90303	-1.51059	1.56762	30.9287					replicate 4	3.0986	-1.86207	-18.8492	NA
	46.9258	47.7879	49.3374	60.8276	78.4721	106.482		48.2677	51.3416	91.1889	127.577			-2.65331	-3.00292	-2.94402	-6.76008	-4.26231	-4.93972		0.657317	-1.28926	7.16544	30.9877					p-value		not significant	3.50423e-12	#DIV/0!
	44.7424	46.3231	48.0906	63.3419	79.184	103.065		41.177	48.3786	84.3738	66.634			-4.83672	-4.46773	-4.19078	-4.24581	-3.55045	-8.35637		-6.43344	-4.2523	0.350375	-29.9554
	48.6709	51.1935	52.3992	71.0567	86.6913	113.347		43.0666	47.4474	83.9129	127.576			-0.908276	0.402726	0.117823	3.46905	3.95684	1.92521		-4.5438	-5.18354	-0.110555	30.9868
	56.8854	66.4378	69.2264	80.2726	100.685	120.534		44.0687	50.4123	85.5054	127.577			7.30623	15.647	16.945	12.6849	17.9508	9.1125		-3.54169	-2.21857	1.48196	30.9878				ΔL (hours)
	49.4264	48.879	50.147	66.4844	79.85	102.938		51.4559	56.0063	89.7844	NA			-0.152756	-1.91175	-2.13437	-1.10324	-2.88442	-8.48371		3.84551	3.37537	5.76097	NA				RPL19A-Δ0
	55.1924	56.144	56.1058	73.8187	85.8861	112.241		45.418	51.7022	84.4749	127.577			5.6132	5.35317	3.82436	6.231	3.15169	0.819789		-2.19244	-0.928739	0.451455	30.9877					oligomycin (μg/ml)	0	0.05	0.1	0.15	0.2	0.25
	46.4652	46.8546	47.758	64.4404	79.1649	117.031		44.4196	47.8154	83.2695	66.8937			-3.11391	-3.93619	-4.52346	-3.14722	-3.56952	5.60911		-3.19077	-4.81554	-0.753885	-29.6957				YOR1-ΔF670	replicate 1	5.58126	0.253492	-3.73859	-16.3226	-16.8335	-27.983
	48.7825	49.0207	50.0657	65.3091	79.804	121.342		44.1394	49.5658	85.1674	69.9017			-0.796636	-1.77013	-2.2157	-2.27859	-2.93039	9.92007		-3.471	-3.06505	1.14398	-26.6877					replicate 2	10.8519	0.483342	-0.457161	-8.84352	-20.7288	-21.9288
	47.5328	48.9957	58.7139	75.2284	89.1043	127.595		42.7942	51.8253	81.722	60.7163			-2.04635	-1.79514	6.4325	7.64076	6.36988	16.1732		-4.81625	-0.805609	-2.30138	-35.8731					replicate 3	26.3629	-7.99636	-5.32051	-17.7397	-24.6642	-26.3577
	51.1384	48.8365	50.2293	67.4817	79.3244	114.929		50.2513	58.2768	86.5365	NA			1.55921	-1.95432	-2.05211	-0.10594	-3.41	3.50772		2.64091	5.64593	2.51305	NA					replicate 4	1.96151	4.39741	1.35731	-10.2669	-20.4117	-25.2125
	49.0019	49.982	50.6203	57.9443	69.0745	86.7685		51.1263	53.658	85.6864	127.577			-0.577276	-0.808764	-1.66113	-9.64339	-13.6599	-24.6529		3.51592	1.02706	1.66293	30.9878					p-value		not significant	not significant	4.54645e-05	2.02331e-13	9.59515e-07
	59.1373	59.6881	59.5533	76.8269	87.6154	127.595		71.673	59.4809	86.7653	70.8489			9.55818	8.89726	7.27187	9.23927	4.88093	16.1733		24.0626	6.84997	2.7419	-25.7405
	59.2241	55.2391	57.4377	73.0045	87.0725	127.595		42.676	46.7734	83.7125	67.2517			9.64493	4.44826	5.15628	5.41686	4.33806	16.1733		-4.93441	-5.85746	-0.310975	-29.3377				YOR1-Δ0	replicate 1	8.65225	4.44563	-2.29066	NA
	48.7484	47.6788	55.4067	69.9152	80.0275	123.564		43.9409	50.7156	84.2376	67.6623			-0.830756	-3.11203	3.12529	2.3275	-2.70694	12.1425		-3.66951	-1.9153	0.214215	-28.9271					replicate 2	8.958	-3.90329	-4.59214	NA
	61.1639	50.4797	52.7322	69.924	80.4909	109.88		63.5541	65.8823	93.3099	NA			11.5847	-0.311144	0.450783	2.3363	-2.24355	-1.54164		15.9437	13.2514	9.28646	NA					replicate 3	26.5972	-7.19345	-3.50176	NA
	50.546	52.9125	52.987	68.6498	78.6672	107.062		46.3323	51.1474	82.628	127.577			0.966834	2.12173	0.705573	1.06212	-4.06727	-4.35904		-1.27817	-1.48353	-1.39546	30.9878					replicate 4	1.57262	-0.519746	2.51054	NA
	58.6069	59.1016	60.6121	87.9558	85.8682	127.595		46.8137	49.1105	82.1045	68.4722			9.02773	8.31083	8.33074	20.3682	3.1338	16.1733		-0.796723	-3.5204	-1.91888	-28.1172					p-value		not significant	not significant
	61.6129	60.2675	58.0432	74.2399	87.3576	127.595		46.8748	50.4062	79.0576	127.577			12.0337	9.47672	5.7618	6.65228	4.62317	16.1733		-0.735583	-2.22467	-4.96584	30.9878
	45.6067	46.8584	47.2841	65.1828	77.2779	120.266		53.9563	51.6241	79.2567	87.0819			-3.97241	-3.93235	-4.99728	-2.40489	-5.45656	8.84419		6.34588	-1.00681	-4.76669	-9.50752
	47.7969	48.9755	53.3873	65.2718	83.4411	122.076		46.7219	51.7499	81.9038	127.577			-1.78224	-1.8153	1.10593	-2.31585	0.706691	10.6545		-0.888543	-0.880979	-2.11965	30.9876				ΔL (hours)
	51.4939	52.1569	56.0677	68.1198	84.056	107.509		45.2362	51.9052	86.1792	127.577			1.91471	1.36608	3.78632	0.53215	1.32154	-3.91261		-2.37424	-0.725669	2.1558	30.9875				RPS7A-Δ0
	55.2778	56.2895	56.7426	69.3491	84.3866	108.86		43.8026	49.7074	82.6285	127.576			5.69861	5.49872	4.46116	1.76148	1.65221	-2.56116		-3.80785	-2.92352	-1.39494	30.9869					oligomycin (μg/ml)	0	0.05	0.1	0.15	0.2	0.25
	49.0437	51.1476	52.859	63.8006	79.5811	104.517		48.1566	56.9316	86.8222	127.577			-0.535416	0.356846	0.577553	-3.78706	-3.15337	-6.90446		0.546207	4.30068	2.79881	30.9877				YOR1-ΔF670	replicate 1	1.13774	1.10068	-1.62165	-9.19452	-12.4091	-16.1368
	58.414	58.3264	63.3455	81.2357	92.6145	124.612		47.4709	53.1932	86.3414	127.577			8.83485	7.5356	11.0641	13.6481	9.88009	13.1909		-0.139503	0.562261	2.31801	30.9877					replicate 2	0.336724	0.466082	-3.30547	-10.9698	-16.2189	-20.4063
	44.3681	46.4923	48.715	64.3012	80.6259	102.664		52.6586	64.3451	89.4025	NA			-5.21101	-4.29846	-3.5664	-3.28643	-2.10855	-8.75722		5.04816	11.7142	5.37903	NA					replicate 3	0.682664	4.43495	0.483319	-10.683	-11.6861	-17.1302
	55.6791	56.5412	58.6467	77.9891	88.8872	113.28		42.3458	49.953	81.1935	127.571			6.09998	5.75037	6.36528	10.4014	6.15274	1.85851		-5.2646	-2.67795	-2.8299	30.9818					replicate 4	3.60382	0.612432	-0.771801	-6.15912	-7.82068	-15.5472
	53.5906	56.4686	58.5355	79.953	89.8811	121.841		60.109	73.4487	90.3404	NA			4.01144	5.67781	6.25409	12.3653	7.14663	10.4191		12.4985	20.8178	6.31702	NA					p-value		not significant	not significant	0.00426842	1.1981e-05	0.000751249
	51.8847	55.1612	55.5781	71.6536	89.9656	111.715		49.1925	52.6362	83.9571	127.571			2.30551	4.37042	3.29668	4.06592	7.23119	0.293789		1.58208	0.00525105	-0.0663249	30.9817
	49.5669	49.6467	50.8129	68.9025	80.3853	103.657		48.6053	63.4796	85.9089	NA			-0.0122061	-1.14413	-1.46854	1.31479	-2.34913	-7.76396		0.994867	10.8487	1.8855	NA				YOR1-Δ0	replicate 1	-2.23166	-1.30519	2.82818	33.2156
	47.4459	47.5199	49.569	66.9272	81.5823	104.717		45.3546	53.6836	82.7691	70.6427			-2.13323	-3.27091	-2.71238	-0.66044	-1.15214	-6.70434		-2.25578	1.05267	-1.25433	-25.9467					replicate 2	-5.51833	-0.312356	5.83518	36.5023
	49.3338	48.8037	48.7651	68.0845	82.2825	120.372		45.7282	50.8616	77.8071	73.557			-0.245386	-1.98712	-3.51628	0.49688	-0.451899	8.95015		-1.88218	-1.76932	-6.21633	-23.0324					replicate 3	-4.27649	0.106924	4.30378	NA
	46.2137	48.1919	48.1942	66.6876	79.9865	104.949		40.9594	47.469	75.9688	94.4326			-3.36543	-2.59888	-4.08719	-0.9001	-2.74797	-6.47196		-6.65103	-5.16193	-8.05461	-2.1568					replicate 4	-6.78242	1.40791	6.51003	NA
	53.6296	50.8844	53.9908	69.918	83.6694	120.94		47.3718	51.8805	84.1054	127.577			4.05044	0.0936057	1.70937	2.33028	0.935021	9.51848		-0.238603	-0.750389	0.0819251	30.9878					p-value		not significant	not significant	not significant
	59.462	59.1826	57.963	75.2579	86.4477	127.595		52.5391	60.3119	97.3255	82.0572			9.88289	8.39177	5.68155	7.67018	3.71331	16.1733		4.92864	7.68102	13.302	-14.5322
	52.2952	46.4099	51.4302	66.1142	78.3991	105.887		47.1433	55.0193	87.8071	77.3612			2.71602	-4.38089	-0.851227	-1.47343	-4.33531	-5.53487		-0.467153	2.38838	3.78373	-19.2282
	62.5108	61.7939	69.6094	75.2816	93.5269	123.897		44.3727	49.8875	84.6053	127.576			12.9316	11.0031	17.328	7.69397	10.7925	12.4756		-3.2377	-2.74341	0.581915	30.9864
	61.4692	59.8433	60.5654	78.6563	98.5257	127.595		54.7505	62.0818	89.9951	NA			11.89	9.0525	8.284	11.0686	15.7913	16.1733		7.14013	9.45087	5.97172	NA
	53.6776	50.4256	53.4043	68.2582	84.7946	120.177		58.0223	66.5981	91.805	126.364			4.09847	-0.365154	1.12286	0.67057	2.06014	8.75579		10.4119	13.9672	7.78157	29.775
	65.2505	61.9153	59.8828	74.2781	89.8645	124.344		53.6314	65.2756	92.2025	NA			15.6714	11.1245	7.60143	6.69047	7.13004	12.9227		6.02101	12.6447	8.17912	NA
	51.1468	55.3178	56.2133	69.7028	86.3153	112.092		47.2415	57.64	88.2808	NA			1.56765	4.52703	3.93186	2.11517	3.58084	0.670729		-0.368893	5.00914	4.25742	NA
	49.4543	51.31	52.278	68.4511	80.3256	122.399		43.649	51.6662	80.0134	75.1381			-0.124896	0.519226	-0.00342703	0.86348	-2.40882	10.9774		-3.96141	-0.964729	-4.01003	-21.4513
	60.9444	55.2993	56.1798	74.4469	84.2163	124.039		46.6961	52.6802	86.1027	NA			11.3653	4.50846	3.89843	6.85919	1.48192	12.6175		-0.914323	0.049271	2.07925	NA
	54.3945	51.6524	49.6293	66.8967	78.5255	120.259		45.7015	49.0411	81.7404	104.773			4.81531	0.861596	-2.65214	-0.69098	-4.20889	8.83764		-1.90891	-3.58978	-2.28297	8.18348
	41.1735	44.2919	49.7897	57.9048	82.3685	101.263		46.4579	53.7904	84.2082	NA			-8.40569	-6.49894	-2.49174	-9.68283	-0.365929	-10.1588		-1.15251	1.15948	0.184815	NA
	45.2063	47.7183	49.5395	59.9544	83.1371	99.8597		43.4234	50.2246	79.8644	127.577			-4.37289	-3.07248	-2.74193	-7.63325	0.402691	-11.5617		-4.18706	-2.40627	-4.15905	30.9876
	48.4785	52.5305	52.3456	64.6285	82.5209	102.753		46.9412	54.2201	84.4797	NA			-1.10062	1.73972	0.064243	-2.95914	-0.213509	-8.66869		-0.669203	1.58918	0.456265	NA
	44.6966	48.9726	50.587	63.5388	82.208	101.789		41.1993	47.8361	80.3826	127.577			-4.88256	-1.81822	-1.69446	-4.04884	-0.526449	-9.63198		-6.41116	-4.79484	-3.64086	30.9876
	45.4066	49.4765	50.6885	65.5793	81.3069	104.354		39.3983	46.2409	79.1446	127.576			-4.17251	-1.31429	-1.59295	-2.00836	-1.42752	-7.06754		-8.21215	-6.39002	-4.87885	30.9869
	50.493	54.0377	52.5523	70.48	85.8356	118.645		52.201	55.6414	85.8988	NA			0.913794	3.24687	0.270843	2.89231	3.10114	7.22395		4.59061	3.0105	1.87541	NA
	44.9697	49.6246	50.2825	65.5251	80.4962	102.586		53.0377	61.7081	89.6	NA			-4.60946	-1.16618	-1.99888	-2.0626	-2.23818	-8.83502		5.4273	9.07717	5.57654	NA
	48.9864	49.3309	48.9308	65.6072	78.2181	102.419		47.4813	52.8727	83.5288	127.577			-0.592706	-1.45991	-3.35062	-1.9805	-4.51627	-9.00281		-0.129093	0.241791	-0.494585	30.9878
	50.2082	53.0006	53.9081	70.6009	86.4621	116.92		51.805	53.4064	90.2063	127.575			0.628994	2.20981	1.62671	3.01322	3.72771	5.49828		4.19454	0.775451	6.18291	30.9859
	51.6317	51.2177	54.9526	69.5799	85.5038	122.317		59.6625	57.3915	88.4916	NA			2.05257	0.426856	2.67114	1.99225	2.76935	10.8955		12.052	4.76058	4.46815	NA
	49.477	51.3945	58.2612	75.3482	87.9999	126.133		49.6183	52.9252	79.2525	127.577			-0.102126	0.603726	5.97983	7.7605	5.26551	14.7119		2.00789	0.294261	-4.77091	30.9877
	47.7114	48.7142	51.4718	64.614	84.4	108.035		46.5273	50.4115	81.3095	72.9067			-1.86775	-2.07658	-0.809657	-2.97363	1.66558	-3.38622		-1.08313	-2.21943	-2.71391	-23.6827
	47.1057	49.1144	51.6597	62.5417	81.8417	102.801		49.9764	56.937	86.2141	127.573			-2.4735	-1.67641	-0.621717	-5.04594	-0.892719	-8.62072		2.36595	4.30613	2.19069	30.984
	46.2583	50.4857	52.1113	65.5803	82.2323	107.584		49.163	56.9132	88.016	NA			-3.32082	-0.305104	-0.170097	-2.00734	-0.502099	-3.83733		1.55255	4.28234	3.99259	NA
	47.8421	47.7624	50.9427	65.5976	80.7999	102.7		52.4846	61.6164	89.8711	NA			-1.7371	-3.02836	-1.33876	-1.99008	-1.93452	-8.72113		4.87415	8.9855	5.84772	NA
	51.3001	50.9145	54.1742	67.6089	83.887	112.307		43.8173	49.9265	83.0729	127.577			1.72098	0.123716	1.89277	0.0212203	1.15256	0.885969		-3.79307	-2.70436	-0.950545	30.9878
	62.3849	52.6396	55.3509	69.3277	82.4438	116.739		52.2054	61.2697	87.695	NA			12.8057	1.84878	3.06953	1.74002	-0.290639	5.31757		4.59494	8.63883	3.6716	NA
	48.3942	52.0585	79.9236	99.7556	127.595	NA		44.5873	48.8648	84.1676	127.572			-1.185	1.26766	27.6422	32.1679	44.8603	NA		-3.02311	-3.76605	0.144165	30.9828
	45.4291	47.7106	46.9884	61.9008	78.7172	103.511		43.1789	49.4385	81.0018	127.577			-4.15006	-3.08016	-5.293	-5.68692	-4.01727	-7.91008		-4.43153	-3.19244	-3.02163	30.9877
	50.1573	51.7156	49.658	66.3188	77.7955	108.034		49.9877	56.8688	87.8804	NA			0.578124	0.924746	-2.62339	-1.26887	-4.93891	-3.38709		2.3773	4.23794	3.85702	NA
	55.8931	55.1349	55.193	75.0511	87.5323	127.594		48.9988	53.6209	84.9652	127.577			6.31392	4.34414	2.91163	7.46343	4.79783	16.1723		1.3884	0.989981	0.941795	30.9877
	54.4621	51.2824	49.4573	64.8943	82.2519	127.097		40.8832	44.6349	81.441	127.577			4.88295	0.491556	-2.82411	-2.6934	-0.482479	15.6751		-6.72719	-7.996	-2.58238	30.9874
	49.8423	51.5586	58.3073	74.4911	85.6581	127.595		40.8169	46.6182	79.1974	127.577			0.263104	0.767826	6.02594	6.9034	2.92365	16.1733		-6.79351	-6.01269	-4.82601	30.9877
	54.8459	51.2958	51.3985	68.8617	81.4275	127.595		45.4144	49.8758	73.6103	71.8147			5.26675	0.505016	-0.882897	1.27401	-1.30693	16.1733		-2.19605	-2.75505	-10.4132	-24.7747
	54.8598	54.8632	58.598	69.8644	85.5353	111.731		50.9343	51.7153	78.77	127.577			5.2806	4.07236	6.31662	2.27675	2.80091	0.309189		3.32385	-0.915579	-5.25339	30.9878
	44.9348	47.8013	48.8348	62.0206	79.8742	108.061		51.4016	57.3516	82.8091	127.52			-4.64433	-2.98947	-3.44662	-5.56706	-2.86027	-3.36081		3.79123	4.72074	-1.21436	30.9302
	47.1283	49.2608	51.4687	63.713	83.186	105.963		49.3591	56.5504	91.0927	127.577			-2.45083	-1.52995	-0.812667	-3.87469	0.451551	-5.45849		1.74868	3.9195	7.06932	30.9878
	49.0784	49.9474	50.0888	64.4014	83.2168	104.617		45.4481	54.3693	85.6487	127.566			-0.500716	-0.843384	-2.19257	-3.18628	0.482331	-6.8043		-2.16234	1.73843	1.62526	30.9768
	48.9571	50.0413	51.0968	63.5244	82.7147	102.965		45.8491	51.343	88.0529	127.577			-0.622056	-0.749474	-1.18458	-4.06325	-0.0197286	-8.45663		-1.76134	-1.28791	4.02948	30.9878
	45.5508	48.6196	49.9231	63.4545	83.1784	103.302		42.4767	48.5089	83.815	59.3086			-4.02841	-2.17124	-2.35829	-4.13321	0.444011	-8.11994		-5.13371	-4.12199	-0.208425	-37.2808
	47.2446	51.5894	53.1536	66.3442	84.9623	107.324		45.0476	51.4345	84.446	64.2093			-2.33455	0.798606	0.872233	-1.24349	2.22789	-4.09769		-2.56278	-1.19642	0.422555	-32.3801
	54.5767	53.4736	55.1004	75.8653	87.3427	113.297		43.6959	48.5264	81.2638	88.2862			4.99757	2.68282	2.81896	8.27759	4.60826	1.87541		-3.91456	-4.10449	-2.75963	-8.30318
	49.2991	51.9505	53.2071	66.9831	84.6844	119.028		43.7745	50.0777	85.1313	69.4645			-0.280106	1.15968	0.925743	-0.60461	1.94996	7.6061		-3.83587	-2.55318	1.10786	-27.1249
	51.1362	55.0711	66.0526	85.0344	99.8046	122.023		50.406	54.6657	85.4208	127.576			1.55708	4.28027	13.7712	17.4467	17.0701	10.6016		2.79559	2.03476	1.39742	30.9866
	47.9143	51.0998	51.7589	64.368	82.4052	107.77		43.0651	49.8275	81.4015	127.577			-1.66486	0.309036	-0.522477	-3.21966	-0.329209	-3.65153		-4.54532	-2.80336	-2.62195	30.9878
	53.2152	52.0665	51.1999	68.8306	83.2777	104.947		46.8089	53.2864	85.9832	127.577			3.63606	1.27572	-1.08147	1.2429	0.543261	-6.47404		-0.801493	0.655491	1.9598	30.9878
	46.8438	49.8643	52.9316	66.8861	84.0017	116.267		47.1649	54.9141	85.4319	127.576			-2.73538	-0.926524	0.650163	-0.70158	1.26725	4.84604		-0.445473	2.28321	1.40845	30.9871
	47.5528	50.3383	53.2812	67.1743	82.4906	121.298		50.0887	55.2115	85.2993	NA			-2.02635	-0.452554	0.999763	-0.41342	-0.243829	9.87612		2.47826	2.58059	1.27592	NA
	47.2535	49.4398	51.419	59.1033	71.2878	86.2115		44.0789	49.0749	80.2438	67.6589			-2.32561	-1.35099	-0.862427	-8.48433	-11.4466	-25.2099		-3.53155	-3.55602	-3.77959	-28.9305
	55.2056	50.1794	51.4937	65.4356	81.2258	116.708		47.0919	52.6916	84.1683	74.3174			5.6264	-0.611384	-0.787727	-2.15204	-1.50857	5.28621		-0.518513	0.060711	0.144825	-22.272
	51.3148	52.1176	54.7755	69.3279	86.7106	105.469		47.6106	55.6354	83.4544	68.519			1.73565	1.32685	2.4941	1.74024	3.97618	-5.95205		0.000227073	3.00445	-0.569015	-28.0704
	47.4898	48.7524	51.624	66.6501	80.8991	105.737		54.3668	61.3961	91.7865	72.1217			-2.08933	-2.03836	-0.657427	-0.9376	-1.83533	-5.6841		6.75639	8.76519	7.76304	-24.4677
	50.1257	50.4489	50.437	66.6323	80.1	119.78		43.1487	48.4003	80.4737	127.574			0.546554	-0.341874	-1.84444	-0.95538	-2.63446	8.35883		-4.46168	-4.23062	-3.54967	30.9848
	75.1935	70.5157	67.25	76.1775	92.6857	123.734		45.5608	49.711	84.4675	127.572			25.6143	19.7249	14.9686	8.58984	9.95132	12.3129		-2.0496	-2.91994	0.444085	30.9823
	50.6367	49.2872	52.0933	65.8215	80.6653	109.623		44.3646	47.9446	81.4898	127.577			1.05753	-1.50361	-0.188127	-1.76613	-2.06908	-1.79847		-3.24581	-4.68631	-2.53359	30.9877
	48.5652	49.6088	49.6105	66.6518	83.1112	113.813		43.3019	47.2292	79.5181	84.5138			-1.01393	-1.18196	-2.67092	-0.93583	0.376791	2.39108		-4.30857	-5.40167	-4.50531	-12.0756
	47.3299	51.5302	51.7238	68.7459	81.826	126.707		44.1149	48.1511	75.774	61.6541			-2.24925	0.739436	-0.557647	1.15818	-0.908459	15.2856		-3.4955	-4.47982	-8.24939	-34.9353
	50.8948	50.3739	50.3934	68.0507	83.1451	123.49		48.5331	46.6562	71.8717	69.643			1.31568	-0.416904	-1.88802	0.46303	0.410691	12.0683		0.922677	-5.97468	-12.1517	-26.9464
	40.8508	45.4938	46.6407	60.6674	82.371	98.9978		45.1752	47.7011	77.4362	75.9151			-8.72839	-5.29698	-5.64067	-6.92025	-0.363429	-12.4237		-2.43517	-4.92982	-6.58718	-20.6743
	45.7875	47.9965	49.712	64.9306	83.2345	99.9408		44.528	49.9189	83.8634	80.1561			-3.79169	-2.79427	-2.56944	-2.65703	0.500131	-11.4806		-3.08239	-2.71196	-0.160005	-16.4332
	47.2873	51.3314	49.9027	66.5341	84.9659	108.293		43.5485	48.1751	81.7348	68.0766			-2.29187	0.540586	-2.3787	-1.05356	2.23149	-3.12837		-4.06196	-4.4558	-2.2886	-28.5128
	44.6855	47.6085	48.5268	62.2171	81.4424	99.1862		45.0104	49.8399	83.1365	67.7086			-4.89361	-3.1823	-3.75459	-5.37058	-1.292	-12.2353		-2.59998	-2.79104	-0.886895	-28.8808
	44.1045	46.76	48.5691	63.575	82.2954	101.417		45.797	49.9764	82.4929	127.577			-5.4747	-4.0308	-3.71234	-4.01268	-0.439059	-10.0049		-1.81338	-2.65445	-1.53051	30.9877
	59.5029	55.9452	59.8329	77.2192	89.2757	113.355		46.8549	51.9953	85.63	127.577			9.92377	5.15439	7.55148	9.63151	6.54126	1.93384		-0.755533	-0.635559	1.60658	30.9878
	62.6371	56.7029	58.4849	73.7181	92.0317	111.3		59.1682	65.9691	92.5872	NA			13.0579	5.91211	6.20354	6.13042	9.29727	-0.121851		11.5578	13.3383	8.56377	NA
	60.3526	61.0001	59.6144	78.3129	90.4543	116.337		50.2628	54.5003	86.494	NA			10.7735	10.2093	7.33302	10.7252	7.71992	4.91559		2.65236	1.86944	2.47055	NA
	48.9376	51.4111	53.9637	69.5595	87.3682	113.144		40.8493	46.0163	80.0637	127.577			-0.641506	0.620296	1.68225	1.9718	4.63379	1.72222		-6.76108	-6.61461	-3.95972	30.9876
	51.7925	52.9165	58.0922	72.5333	89.5159	124.493		45.4829	49.5252	79.727	127.577			2.21331	2.1257	5.81081	4.94568	6.78151	13.0719		-2.12751	-3.10572	-4.29638	30.9878
	48.8601	51.0293	50.7498	66.7083	83.5509	106.889		44.3226	48.8094	76.9211	59.4112			-0.719066	0.238476	-1.5316	-0.87939	0.816441	-4.53252		-3.2878	-3.82154	-7.10231	-37.1782
	49.3087	52.7846	53.1396	64.4102	83.077	112.731		42.9123	43.6743	70.1306	66.297			-0.270486	1.99376	0.858223	-3.17744	0.342581	1.30989		-4.69813	-8.95665	-13.8928	-30.2924
	50.8486	52.5496	54.1854	71.6264	85.1678	112.046		42.1972	41.9833	71.4582	127.577			1.26947	1.75882	1.90402	4.03868	2.43342	0.624279		-5.41325	-10.6476	-12.5653	30.9878
	47.583	48.6746	49.208	63.4329	81.3676	117.539		44.0034	46.3771	77.0238	74.5053			-1.99612	-2.1162	-3.07344	-4.15472	-1.36677	6.11741		-3.60706	-6.25377	-6.99966	-22.0841
	49.5319	50.7426	51.9586	66.2161	83.3023	108.956		50.3929	54.4251	82.8548	117.47			-0.0472361	-0.0482043	-0.322797	-1.37159	0.567911	-2.46524		2.78249	1.79419	-1.16862	20.8805
	44.5776	49.0204	51.7669	67.4699	83.4308	118.357		43.6674	48.6023	80.4853	64.7717			-5.00153	-1.77045	-0.514517	-0.11775	0.696381	6.93545		-3.94305	-4.02859	-3.53813	-31.8177
	44.2242	49.0311	48.3629	64.2452	82.1378	81.8229		46.3677	51.8069	83.0813	67.3288			-5.35497	-1.75967	-3.91849	-3.34247	-0.596599	-29.5986		-1.24272	-0.823979	-0.942115	-29.2606
	49.8971	50.7677	50.3867	66.6075	80.7814	117.756		44.4269	48.6724	82.4513	127.577			0.317944	-0.0230643	-1.89476	-0.98017	-1.953	6.33409		-3.18349	-3.95853	-1.57214	30.9878
	53.7656	53.5011	55.3485	69.0092	83.9252	112.297		43.008	47.2075	81.1627	109.284			4.18648	2.71033	3.06705	1.4215	1.19081	0.875809		-4.60245	-5.42341	-2.86076	12.6943
	51.2946	52.5924	55.1627	70.3178	82.8045	120.456		42.3037	48.0158	82.2426	127.577			1.71548	1.80155	2.88126	2.73009	0.0700914	9.03462		-5.30675	-4.61508	-1.78083	30.9876
	52.7993	52.7693	53.8084	72.2199	82.8391	124.937		39.6705	45.8796	80.6117	59.7915			3.22012	1.97848	1.52696	4.63219	0.104691	13.5158		-7.93993	-6.75135	-3.41172	-36.7979
	47.9242	50.2367	53.1556	68.821	84.1655	106.653		48.7517	52.9097	84.3209	127.577			-1.655	-0.554094	0.874233	1.23334	1.43107	-4.76801		1.14127	0.278831	0.297495	30.9877
	48.2484	47.6351	49.3905	66.2191	80.8416	98.284		47.9884	51.1298	84.2565	64.138			-1.33072	-3.15566	-2.89095	-1.36859	-1.89285	-13.1374		0.377937	-1.5011	0.233105	-32.4514
	47.9025	47.8672	50.0646	64.1237	73.1036	103.874		44.6866	48.3256	83.4499	127.576			-1.67661	-2.92357	-2.21677	-3.46397	-9.63084	-7.54725		-2.92385	-4.30528	-0.573565	30.9866
	43.4383	48.1782	47.6185	61.4349	82.6558	116.451		44.147	46.2316	82.297	127.577			-6.14081	-2.61264	-4.66294	-6.15278	-0.0786186	5.02931		-3.46344	-6.39931	-1.72638	30.9878
	46.4958	48.609	47.3373	61.9478	81.2873	98.3067		45.0461	47.8903	83.1211	127.577			-3.08336	-2.18178	-4.94407	-5.63991	-1.44715	-13.1147		-2.56435	-4.74057	-0.902285	30.9878
	46.0458	47.9785	49.4692	62.9317	82.9614	102.418		45.5248	50.535	84.9152	66.2311			-3.53337	-2.81229	-2.81217	-4.65594	0.226961	-9.00332		-2.08565	-2.09595	0.891745	-30.3583
	49.6689	52.8064	55.2465	70.886	88.3524	122.36		43.9906	45.417	82.8016	60.0112			0.0897139	2.01555	2.96511	3.29836	5.61795	10.9389		-3.61986	-7.21389	-1.22183	-36.5782
	46.4868	50.5136	49.9139	66.0037	82.8969	100.561		47.2177	48.6652	82.7013	67.1318			-3.09241	-0.277184	-2.36748	-1.58394	0.162491	-10.8605		-0.392733	-3.9657	-1.32217	-29.4576
	57.8576	53.6867	55.7837	68.4734	85.8039	110.265		44.0886	51.0144	83.4448	127.577			8.27844	2.89585	3.50233	0.88577	3.06949	-1.15663		-3.52182	-1.61649	-0.578625	30.9877
	44.2115	48.9048	50.0657	63.6327	80.9603	101.699		47.138	53.1043	83.1101	127.573			-5.36769	-1.88601	-2.21571	-3.95494	-1.77408	-9.72217		-0.472403	0.473441	-0.913325	30.9837
	46.221	49.3555	50.0124	65.3705	83.3532	102.494		42.1192	46.9436	79.8221	127.569			-3.3582	-1.43529	-2.26905	-2.21714	0.618771	-8.92749		-5.49124	-5.68734	-4.20132	30.9796
	45.6459	49.4532	50.0096	62.4759	81.9224	104.082		44.1436	47.9617	77.9514	64.7932			-3.93321	-1.33761	-2.27177	-5.11172	-0.812009	-7.339		-3.46678	-4.66918	-6.07198	-31.7962
	49.4365	51.7545	52.549	71.3598	84.1505	109.872		43.2527	46.2393	78.4796	78.7369			-0.142686	0.963736	0.267603	3.77208	1.41608	-1.54905		-4.35767	-6.39159	-5.54381	-17.8525
	49.7749	52.8811	52.4588	69.1863	85.2698	115.531		NA	NA	NA	NA			0.195754	2.09027	0.177373	1.59862	2.5354	4.10987		NA	NA	NA	NA
	47.1266	51.7632	51.1599	65.6379	82.0117	107.764		48.8192	49.3644	69.8727	123.071			-2.45251	0.972416	-1.12151	-1.94974	-0.722729	-3.65791		1.2088	-3.26647	-14.1507	26.4816
	47.0976	48.4947	50.4368	64.125	81.9203	106.63		47.1078	50.0227	81.5995	75.826			-2.48155	-2.29613	-1.8446	-3.46266	-0.814119	-4.79168		-0.502643	-2.60823	-2.42394	-20.7634
	46.1094	49.4192	55.2033	69.6653	86.4536	113.076		45.2348	49.1498	80.8472	73.989			-3.46973	-1.37156	2.92192	2.07766	3.71916	1.65489		-2.37563	-3.48113	-3.17626	-22.6004
	46.6296	48.3913	50.5313	66.6757	82.823	110.897		42.2726	47.3108	83.1107	65.178			-2.94952	-2.3995	-1.75008	-0.91199	0.0885814	-0.524181		-5.33783	-5.32014	-0.912715	-31.4114
	48.255	47.9774	51.3259	65.3851	81.5479	114.225		42.1247	48.1778	81.188	66.4193			-1.32414	-2.81343	-0.955457	-2.20253	-1.1865	2.80393		-5.48567	-4.45308	-2.83539	-30.1701
	50.7408	52.0445	53.6898	68.6596	82.0991	107.407		43.4244	48.141	82.8435	63.4669			1.16162	1.25369	1.40837	1.07195	-0.635299	-4.01489		-4.18606	-4.48992	-1.17988	-33.1225
	47.7503	50.0152	50.3873	66.5017	80.8849	105.452		48.2627	50.8952	84.9895	127.577			-1.82887	-0.775624	-1.89416	-1.08593	-1.84949	-5.96916		0.652277	-1.73567	0.966075	30.9878
	56.239	59.7406	60.243	72.0642	87.5633	120.732		43.6709	45.9452	83.4342	88.8987			6.65981	8.94981	7.96161	4.47649	4.82891	9.31082		-3.93953	-6.68569	-0.589215	-7.69073
	46.4963	48.3836	47.6813	64.1793	78.3904	103.077		49.5354	56.0499	84.9781	69.8021			-3.08288	-2.40721	-4.60007	-3.40833	-4.34403	-8.34426		1.92498	3.41901	0.954655	-26.7873
	54.7261	60.2419	59.8851	70.7035	88.6742	123.506		43.9664	46.1938	78.1883	60.0407			5.14689	9.45111	7.60366	3.11579	5.93978	12.0848		-3.64405	-6.43715	-5.83511	-36.5487
	46.6091	48.0391	50.3183	66.2891	80.338	104.353		48.8918	47.0723	80.2968	127.577			-2.97003	-2.75171	-1.96313	-1.29856	-2.39642	-7.06869		1.28139	-5.55861	-3.72665	30.9878
	45.5802	46.3891	47.5158	65.3126	79.4561	101.248		40.1868	43.5509	73.5449	57.5035			-3.99901	-4.40174	-4.76561	-2.27505	-3.27827	-10.1733		-7.42365	-9.07997	-10.4785	-39.0859
	46.365	48.3651	46.7453	66.18	77.8353	116.716		37.27	40.6706	64.3581	62.0342			-3.21418	-2.42572	-5.53612	-1.40766	-4.89911	5.29411		-10.3405	-11.9603	-19.6653	-34.5552
	45.3283	47.0875	47.6587	61.5399	83.4877	105.923		39.6088	39.0334	69.8393	73.1303			-4.25083	-3.70327	-4.62271	-6.04781	0.753291	-5.49817		-8.00166	-13.5975	-14.1842	-23.4591
	56.9467	53.9106	55.4305	69.5049	87.2272	111.964		37.3268	42.7471	72.4035	72.4665			7.36757	3.11977	3.14906	1.9172	4.49275	0.542099		-10.2836	-9.88378	-11.6199	-24.1229
	48.5879	49.2294	50.4513	66.5029	83.7024	104.998		38.9906	40.844	75.1248	68.3348			-0.991296	-1.56136	-1.83012	-1.08476	0.968011	-6.42369		-8.61983	-11.7869	-8.89863	-28.2546
	45.9238	49.6637	48.862	59.9992	79.2133	100.584		40.348	41.1408	76.3407	68.4832			-3.65537	-1.12709	-3.41938	-7.58843	-3.52109	-10.8379		-7.26242	-11.4901	-7.68273	-28.1062
	47.2644	50.4618	51.1507	66.3612	85.0312	102.359		40.7099	46.4481	78.1087	69.6221			-2.31477	-0.328964	-1.13068	-1.22643	2.29675	-9.06233		-6.90047	-6.18276	-5.9147	-26.9673
	47.175	52.0186	51.8319	62.4627	84.1344	104.123		39.4251	44.1213	80.1847	127.577			-2.40411	1.22783	-0.449517	-5.12492	1.39995	-7.29889		-8.18533	-8.50956	-3.83875	30.9877
	44.2631	46.6998	65.424	83.6028	104.362	127.595		40.8862	44.3152	79.0249	72.8646			-5.31604	-4.09097	13.1426	16.0152	21.6274	16.1733		-6.72418	-8.31569	-4.99851	-23.7248
	46.966	50.3529	51.6972	67.0628	86.7368	105.552		43.3875	47.6954	78.8851	71.0382			-2.61319	-0.437934	-0.584157	-0.52486	4.00238	-5.86948		-4.2229	-4.9355	-5.13828	-25.5512
	42.9905	46.9825	49.1536	60.8581	80.4052	100.196		43.9967	50.8963	82.55	69.3218			-6.5887	-3.80827	-3.12779	-6.72961	-2.32922	-11.2251		-3.6137	-1.73457	-1.47346	-27.2675
	49.0961	50.2705	51.5829	65.4435	80.547	102.137		40.4922	44.5816	77.0783	67.1067			-0.483086	-0.520324	-0.698547	-2.14419	-2.18746	-9.2845		-7.1182	-8.04929	-6.9451	-29.4827
	46.0773	47.5783	48.5949	62.0097	81.3237	102.133		41.9799	44.861	81.5464	64.0366			-3.50186	-3.21252	-3.68655	-5.57799	-1.41075	-9.28891		-5.63053	-7.76995	-2.47706	-32.5528
	45.9769	47.2585	50.8907	64.2552	86.4273	103.98		43.798	45.4831	81.3571	66.7783			-3.60224	-3.53225	-1.3907	-3.33247	3.69287	-7.44116		-3.81246	-7.14778	-2.66634	-29.8111
	48.4962	48.5802	52.5859	65.3907	86.4729	112.192		44.3143	47.5212	79.5725	69.5199			-1.08296	-2.21059	0.304533	-2.19699	3.73848	0.770369		-3.29611	-5.10968	-4.45095	-27.0695
	48.7832	50.7629	51.8001	66.677	82.5591	120.214		40.9286	45.6816	77.9067	66.462			-0.795966	-0.0278643	-0.481287	-0.91062	-0.175299	8.79259		-6.6818	-6.94928	-6.11671	-30.1274
	45.3089	47.4449	50.3206	62.9487	79.8237	101.741		41.163	45.8108	78.8406	61.0771			-4.27027	-3.34594	-1.96077	-4.63897	-2.91071	-9.6807		-6.44738	-6.82011	-5.18281	-35.5123
	46.1315	47.2796	49.8917	63.298	80.5615	117.002		39.4207	43.6704	77.5683	61.9864			-3.44761	-3.51122	-2.38973	-4.28964	-2.17288	5.58024		-8.1897	-8.96052	-6.45507	-34.603
	48.8164	52.1575	52.215	67.5846	84.3138	122.489		39.446	45.0457	76.2396	57.9779			-0.762786	1.36667	-0.066357	-0.00308969	1.57939	11.0676		-8.16446	-7.58518	-7.78382	-38.6115
	55.1173	55.5602	56.7578	72.457	88.8926	127.355		42.1416	44.975	77.2318	63.2847			5.53814	4.76938	4.47634	4.86929	6.15822	15.9335		-5.46887	-7.65586	-6.79163	-33.3047
	46.0557	48.5665	49.3105	64.9668	79.8454	118.622		41.5001	43.2611	77.3814	61.2467			-3.52343	-2.22428	-2.97094	-2.62083	-2.88905	7.20075		-6.11034	-9.36976	-6.64202	-35.3427
	46.2659	47.4757	50.3379	63.8519	80.3226	101.539		42.144	46.6893	75.3323	62.0954			-3.31324	-3.31505	-1.94347	-3.73576	-2.41179	-9.88208		-5.46643	-5.94162	-8.6911	-34.494
	45.4278	45.9776	47.554	62.9409	78.9877	99.6074		41.8072	48.5582	72.5601	68.7867			-4.15139	-4.81318	-4.72743	-4.64678	-3.74668	-11.814		-5.80319	-4.07274	-11.4633	-27.8026
	47.6008	48.1191	50.0127	66.0104	80.8155	116.387		39.7526	43.1422	71.4777	62.176			-1.97835	-2.67174	-2.26869	-1.57728	-1.91896	4.96579		-7.85785	-9.48868	-12.5457	-34.4134
	46.0102	47.9957	49.5396	66.4019	79.6722	106.196		36.5136	38.532	67.5911	127.577			-3.56901	-2.79509	-2.74177	-1.18576	-3.06219	-5.22525		-11.0969	-14.0989	-16.4323	30.9877
	45.2305	47.2086	49.7417	66.0353	78.2058	103.157		36.5941	39.042	66.9385	63.0145			-4.34862	-3.58223	-2.53971	-1.55232	-4.52859	-8.26419		-11.0163	-13.5889	-17.0849	-33.5749
	42.402	44.9858	45.5664	54.2454	79.0021	109.073								-7.17713	-5.80498	-6.71503	-13.3422	-3.73229	-2.34844
	47.8149	49.4599	50.6264	61.1646	82.6265	104.643	mean	47.6104	52.6309	84.0234	96.5894			-1.7643	-1.33093	-1.65504	-6.4231	-0.107899	-6.77886
	46.2689	50.362	50.6495	63.4436	83.6846	101.938								-3.3103	-0.428794	-1.63191	-4.14406	0.950211	-9.48321
	44.5998	48.1847	49.1327	60.0849	80.4464	98.8732								-4.97934	-2.60606	-3.14873	-7.50277	-2.28801	-12.5482
	47.8344	49.2772	50.6445	64.6414	82.9791	102.374								-1.74477	-1.51358	-1.63694	-2.94632	0.244651	-9.04728
	45.3317	47.4535	50.1496	64.974	84.2254	104.081								-4.24741	-3.33727	-2.13181	-2.61372	1.49102	-7.34018
	55.0078	52.3422	53.3412	68.1148	86.507	106.389								5.42862	1.5514	1.0598	0.52713	3.77257	-5.0322
	46.9669	50.1412	50.5472	66.1261	84.5529	104.355								-2.61223	-0.649654	-1.73419	-1.4616	1.81849	-7.06688
	54.3745	56.8657	59.7972	73.8411	87.4311	127.595								4.79536	6.07494	7.51581	6.25342	4.69667	16.1733
	47.2398	50.2328	51.5986	67.4935	83.5924	104.904								-2.3394	-0.558004	-0.682767	-0.0941797	0.858031	-6.51715
	48.361	47.9639	50.6797	66.7734	81.8692	102.833								-1.21818	-2.82687	-1.60173	-0.81425	-0.865239	-8.58863
	52.9183	55.0935	54.3459	70.2391	86.8137	108.262								3.33918	4.30268	2.06446	2.65141	4.07924	-3.15964
	50.8267	51.1506	52.4256	68.5013	84.2729	112.486								1.2475	0.359776	0.144223	0.91359	1.53848	1.06455
	56.028	65.5632	61.0012	71.6016	90.1397	125.291								6.44888	14.7724	8.71984	4.01392	7.4053	13.8696
	46.8306	47.0998	49.7768	63.7107	80.0449	100.434								-2.74855	-3.69103	-2.50457	-3.87697	-2.68955	-10.9875
	51.8567	57.328	56.6191	68.7617	83.5784	122.575								2.27755	6.53723	4.33764	1.17401	0.843991	11.1537
	46.5381	51.282	53.1041	66.4064	82.9394	111.806								-3.04108	0.491176	0.822723	-1.18125	0.205001	0.384509
	47.6285	51.3651	49.769	65.7659	82.1167	107.167								-1.95065	0.574276	-2.51242	-1.82173	-0.617749	-4.25397
	47.8573	49.7039	50.3218	64.3163	79.8153	106.369								-1.72183	-1.08685	-1.95966	-3.27136	-2.91907	-5.0523
	45.6628	47.8611	49.8144	61.363	78.0773	101.697								-3.91634	-2.92969	-2.46704	-6.22463	-4.65714	-9.72406
	47.223	48.3751	50.8657	66.9294	82.1987	105.201								-2.35618	-2.41573	-1.41571	-0.65824	-0.535769	-6.22046
	48.987	49.7779	51.0764	66.1486	81.8284	115.227								-0.592136	-1.01287	-1.20499	-1.43909	-0.906049	3.80537
	43.5611	44.9435	46.3899	61.7291	79.3889	103.225								-6.01811	-5.84727	-5.89152	-5.85855	-3.3455	-8.19618
	49.0336	47.204	49.7443	69.4245	82.1351	121.36								-0.545536	-3.58684	-2.53706	1.83681	-0.599349	9.93892
	44.3361	46.6709	48.2704	58.4599	82.2895	114.221								-5.24311	-4.11994	-4.01106	-9.12776	-0.444919	2.79949
	46.3156	49.3466	49.489	60.9021	83.2364	99.2078								-3.26354	-1.44423	-2.79246	-6.68555	0.501941	-12.2137
	52.2109	55.5723	55.752	67.224	88.3782	105.76								2.63171	4.78153	3.47059	-0.36365	5.64379	-5.66117
	46.7858	49.8937	51.329	65.4591	86.2425	105.162								-2.79339	-0.897064	-0.952427	-2.12861	3.50806	-6.25902
	48.4864	51.8353	51.6387	72.4411	86.6466	102.126								-1.09279	1.04448	-0.642727	4.85346	3.91222	-9.29538
	47.5577	51.0924	50.6313	64.8829	83.9003	103.09								-2.0215	0.301636	-1.65012	-2.70475	1.16588	-8.33184
	48.1491	49.5109	50.4905	65.5097	82.8185	101.272								-1.43003	-1.27986	-1.79088	-2.07792	0.0840414	-10.1497
	46.1577	49.3324	49.0234	64.7114	84.417	103.891								-3.42149	-1.45838	-3.25796	-2.87627	1.68259	-7.53055
	46.1263	48.7872	50.2028	67.7118	84.199	102.975								-3.45288	-2.00364	-2.07866	0.12409	1.46455	-8.44612
	52.9071	55.8498	55.3969	72.0171	88.1557	112.176								3.32791	5.05903	3.11547	4.42947	5.42129	0.754589
	49.639	52.0395	61.4722	77.6979	94.0116	127.595								0.0598239	1.24874	9.19079	10.1102	11.2772	16.1733
	44.5549	47.5622	46.9165	62.3215	80.2296	98.1463								-5.02425	-3.22856	-5.36491	-5.26615	-2.50484	-13.2751
	47.1022	49.9734	50.1136	66.3307	83.8123	103.879								-2.47691	-0.817424	-2.16779	-1.25698	1.07788	-7.54284
	46.5417	48.7209	52.0355	64.3627	82.4336	104.343								-3.0375	-2.06989	-0.245897	-3.22502	-0.300839	-7.07832
	47.522	51.063	51.5706	68.9643	83.6458	118.282								-2.05716	0.272216	-0.710847	1.37658	0.911341	6.86052
	46.0667	47.6441	48.5779	64.6801	78.6563	116.495								-3.51248	-3.14666	-3.70347	-2.90752	-4.07809	5.07393
	46.974	50.9184	50.1658	65.6758	81.7774	120.804								-2.60514	0.127556	-2.11563	-1.91186	-0.957049	9.38265
	47.9797	49.0718	49.9648	66.1809	85.2386	107.365								-1.59942	-1.71902	-2.31656	-1.40673	2.5042	-4.05635
	45.2188	47.0053	48.5881	61.8616	81.0698	101.9								-4.36041	-3.78553	-3.69327	-5.7261	-1.6646	-9.5212
	45.3474	47.9494	51.4682	67.5036	84.4395	120.106								-4.23172	-2.84142	-0.813207	-0.0840197	1.70508	8.68456
	43.5463	45.7178	46.7184	60.848	77.9237	99.3804								-6.03288	-5.07305	-5.56299	-6.73965	-4.81067	-12.0411
	44.6899	46.4597	48.2356	64.2898	82.0651	107.188								-4.8893	-4.33107	-4.04585	-3.29784	-0.669339	-4.23373
	46.0144	47.5043	49.8066	66.6899	79.8843	117.328								-3.56474	-3.28651	-2.47481	-0.89775	-2.85012	5.90684
	50.5592	49.146	48.6902	65.4406	83.8158	101.937								0.980044	-1.64481	-3.59118	-2.14712	1.08141	-9.48433
	41.0789	46.2158	45.1668	53.5637	82.5661	106.188								-8.5003	-4.57498	-7.11465	-14.024	-0.168309	-5.23324
	52.4913	54.6448	54.9512	70.6322	87.9321	112.679								2.91216	3.85402	2.66981	3.04451	5.19772	1.25714
	45.7594	49.1066	50.1792	59.2317	85.0069	99.2487								-3.81972	-1.68423	-2.10219	-8.35602	2.27243	-12.1728
	45.952	50.7414	50.0125	62.8035	84.4171	100.942								-3.62715	-0.0494243	-2.26889	-4.78418	1.68264	-10.4795
	42.4643	46.4995	47.5393	58.8577	83.452	100.964								-7.11482	-4.29126	-4.74213	-8.72999	0.717601	-10.4574
	46.6723	48.3528	53.9704	72.2715	90.2929	113.265								-2.90684	-2.43796	1.68903	4.68378	7.55844	1.84384
	45.7644	46.7153	48.8846	62.5301	81.53	101.678								-3.81473	-4.07546	-3.39681	-5.05756	-1.2044	-9.74309
	44.0315	47.1166	49.7632	64.2618	86.0142	99.4871								-5.54762	-3.67424	-2.51821	-3.32584	3.27979	-11.9343
	48.8754	48.7684	50.7816	66.0281	84.8101	101.642								-0.703766	-2.0224	-1.49982	-1.55955	2.07565	-9.77938
	45.4398	48.7867	48.5948	63.4857	81.3881	99.6492								-4.13933	-2.00414	-3.68658	-4.10195	-1.3463	-11.7723
	44.5855	46.5765	52.9604	73.5118	89.4494	119.266								-4.99366	-4.21425	0.678963	5.92409	6.71496	7.84494
	46.878	50.1143	49.1724	64.8361	83.3407	118.228								-2.7012	-0.676524	-3.10904	-2.7516	0.606281	6.80672
	46.0861	47.6698	48.593	62.6178	80.1041	117.396								-3.49305	-3.121	-3.68843	-4.9699	-2.63036	5.97407
	45.1677	47.5692	47.6407	63.6602	80.6891	102.831								-4.41145	-3.22158	-4.64071	-3.92744	-2.04527	-8.59048
	48.32	52.1363	51.476	65.2865	83.0366	120.009								-1.25917	1.34553	-0.805367	-2.3012	0.302151	8.58771
	50.0371	51.6641	51.2014	65.0013	80.1666	119.128								0.457954	0.873276	-1.08	-2.5864	-2.56779	7.70673
	44.4244	45.3935	48.2923	61.8045	79.7803	113.924								-5.15472	-5.39726	-3.98912	-5.78322	-2.95414	2.50229
	45.9385	49.3456	50.5773	64.611	80.5163	118.29								-3.6407	-1.44521	-1.70413	-2.97672	-2.21816	6.86827
	47.9551	49.0002	49.6705	63.8959	78.6982	116.747								-1.62409	-1.7906	-2.61095	-3.69175	-4.0362	5.3257
	47.2859	49.7067	50.2111	65.0138	82.3504	111.844								-2.2933	-1.08406	-2.07027	-2.57388	-0.384029	0.422329
	46.8047	48.2302	48.2604	65.9061	82.7522	100.809								-2.77445	-2.56059	-4.02102	-1.68154	0.0178014	-10.6126
	45.4936	47.5132	47.9429	65.261	81.6406	102.052								-4.08559	-3.27758	-4.33852	-2.32662	-1.09379	-9.36987
	46.7775	47.7917	47.5117	63.9599	80.0509	117.945								-2.80161	-2.99908	-4.76976	-3.62778	-2.68349	6.5236
	41.4215	42.7797	42.729	59.681	79.2215	97.3891								-8.15771	-8.01112	-9.5524	-7.90663	-3.51288	-14.0323
	43.2591	46.5685	44.985	56.7001	84.5105	116.564								-6.32002	-4.22227	-7.29644	-10.8876	1.77605	5.14289
	41.8249	47.8242	46.4904	56.596	81.254	99.4195								-7.75424	-2.96665	-5.79103	-10.9916	-1.48042	-12.002
	40.2431	45.3818	46.0559	56.63	80.7685	100.642								-9.33605	-5.40899	-6.22553	-10.9576	-1.96588	-10.7797
	42.2333	47.6031	47.0705	56.884	82.7672	100.117								-7.34587	-3.1877	-5.21093	-10.7036	0.0328014	-11.3045
	41.3991	46.5039	46.0521	59.489	81.448	98.0555								-8.18011	-4.2869	-6.22928	-8.09866	-1.28646	-13.3659
	43.4473	45.5833	47.1447	60.839	84.5538	100.589								-6.13186	-5.20753	-5.13668	-6.74865	1.81942	-10.8323
	43.7228	47.0457	49.6044	62.3713	85.2923	101.882								-5.85639	-3.74515	-2.67703	-5.21639	2.55784	-9.53971
	44.3379	47.0795	48.387	60.3273	80.3033	99.4373								-5.24123	-3.71134	-3.89444	-7.2604	-2.43109	-11.9841
	53.1232	53.4607	54.4772	64.3103	86.1633	105.775								3.54403	2.66992	2.19583	-3.27741	3.42892	-5.64648
	42.9659	47.1808	47.1386	62.973	82.0982	99.1312								-6.61327	-3.60996	-5.14285	-4.6147	-0.636249	-12.2902
	43.9633	46.5936	47.9587	62.9717	80.1064	99.6543								-5.61583	-4.19718	-4.32267	-4.61594	-2.62805	-11.7671
	42.8529	45.8181	46.7227	61.1983	77.9596	114.486								-6.72623	-4.97273	-5.55871	-6.38935	-4.77484	3.06502
	45.9845	47.0714	56.8386	74.4514	88.5995	127.595								-3.59462	-3.71936	4.55715	6.86374	5.86512	16.1733
	46.3785	49.2776	49.0458	63.6933	81.2629	117.062								-3.20065	-1.51317	-3.23563	-3.89437	-1.47155	5.64072
	44.3427	46.8353	55.4204	70.8903	88.2548	127.595								-5.23647	-3.95547	3.13902	3.30259	5.52034	16.1733
	44.5669	45.9639	46.5288	62.9438	79.5538	101.379								-5.01223	-4.82685	-5.75256	-4.64382	-3.18063	-10.0429
	42.582	44.6234	46.8697	60.8624	77.1195	101.712								-6.99713	-6.16739	-5.41174	-6.72526	-5.61494	-9.7091
	47.3358	48.7171	47.727	60.6795	78.8234	117.33								-2.24338	-2.07371	-4.55439	-6.90816	-3.91104	5.90883
	45.0862	44.789	45.6808	60.2741	78.4964	121.714								-4.49291	-6.00183	-6.60064	-7.31356	-4.23797	10.2927
	50.0332	49.4123	47.2006	63.8116	80.009	118.268								0.454024	-1.37848	-5.08077	-3.77607	-2.72546	6.84611
	42.5206	45.4102	46.2195	59.8016	78.8051	111.73								-7.05858	-5.3806	-6.06187	-7.78606	-3.92927	0.308199
	40.3271	46.5609	47.1343	62.0114	77.1821	108.057								-9.25207	-4.22993	-5.14715	-5.57628	-5.55232	-3.36483
	40.1616	43.1658	43.8942	59.4048	77.7475	100.673								-9.41754	-7.62495	-8.38719	-8.18285	-4.9869	-10.7484
	43.8233	43.6509	43.949	58.7392	76.5561	104.307								-5.75586	-7.13991	-8.33238	-8.84843	-6.17829	-7.11454
mean	49.5792	50.7908	52.2814	67.5877	82.7344	111.421

## Sheet: Figure 2
Figure 2A
rΔF508-CFTR PM density (% of WT)
Gene	SKIV2L			TTC37		EXOSC10			RPL12		POMP			TBC1D22A		TBC1D22B		NT	VX-809
siRNA	Hs_SKIV2L_1	Hs_SKIV2L_2	Hs_SKIV2L_4	TTC37_5	TTC37_6	Hs_EXOSC10_4	Hs_EXOSC10_5	Hs_EXOSC10_6	Hs_RPL12_11	Hs_RPL12_6	Hs_POMP_1	Hs_POMP_2	Hs_POMP_3	Hs_TBC1D22A_1	Hs_TBC1D22A_3	Hs_TBC1D22B_5	Hs_TBC1D22B_7
	3.7154	6.42478	6.75376	9.2735	4.42018	9.82039	3.49749	5.14742	13.0519	12.1035	10.1085	4.58268	5.66482	3.67428	4.40171	5.40307	6.14622	2.20744	5.64202
	11.0616	12.171	5.74772	6.23596	3.2542	8.50807	3.57147	3.69759	6.75681	15.1885	11.9254	5.40007	5.01784	3.29667	5.40915	6.80149	7.58704	2.3394	9.1182
	3.71685	4.16082	6.86651	6.0871	4.10274	5.39057	4.57619	3.42542	8.76017	8.39133	2.9042	3.23663	6.61622	3.13914	3.36368	2.74322	2.06	2.07548	8.22672
		9.29858				8.58008			3.73941	7.71093	3.30111					3.17912	4.18823	2.54556	7.81842
		6.33488							5.35362	6.55754	4.47041					3.60854	3.80886	2.69291	10.8421
		9.33814							7.95129	5.55001	7.16603					6.94744	4.15111		9.68001
mean	6.16461	7.95471	6.456	7.19886	3.92571	8.07478	3.88172	4.09014	7.6022	9.25031	6.64595	4.40646	5.76629	3.37003	4.39151	4.78048	4.65691	2.37216	8.55458
SEM	2.44849	1.16698	0.355631	1.03821	0.348033	0.944069	0.347895	0.534445	1.31471	1.49948	1.52812	0.630716	0.464191	0.158776	0.590498	0.758421	0.790407	0.111619	0.729147
p-value	not significant	0.00195044	9.63063e-06	0.000779878	0.00187492	0.00025352	0.00216384	0.00626659	0.00584144	0.00251615	0.0324856	0.00566935	9.48543e-05	0.00184897	0.00443981	0.0190339	0.0288593		3.29124e-05
Figure 2C
rΔF508-CFTR function (% of NT)
Gene	SKIV2L		TTC37		EXOSC10		RPL12		POMP		TBC1D22B		NT	VX-809
siRNA	SKIV2L_2	SKIV2L_4	TTC37_5	TTC37_6	EXOSC10_4	EXOSC10_6	RPL12_6	RPL12_11	POMP_1	POMP_3	TBC1D22B_5	TBC1D22B_7
	268.418	195.484	151.908	154.024	81.6968	193.457	309.063	278.568	189.562	112.933	93.1989	140.827	100	325.334
	218.968	145.503	124.876	118.267	131.072	207.129	308.124	241.278	160.92	98.6864	72.7599	151.616	100	334.086
	206.558	114.642	159.395	106.964	50.9367	215.144	255.477	237.209	129.979	117.718	39.9189	97.3043	100	321.53
mean	231.315	151.876	145.393	126.418	87.9019	205.243	290.888	252.352	160.154	109.779	68.6259	129.916	100	326.983
SEM	32.7262	40.7956	18.1583	24.5662	40.4265	10.9657	30.6708	22.7951	29.7985	9.90026	26.8795	28.7529	0	6.43876
p-value	0.00225192	not significant	0.012351	not significant	not significant	7.67131e-05	0.000419933	0.000318113	0.0249761	not significant	not significant	not significant		4.30889e-07
Figure 2E
% rΔF508-CFTR PM remaining								% rΔF508-CFTR PM remaining
Gene	siRNA	chase (h)	0	1.5	3			1.5h
NT		mean	100	62.666	20.7277			NT	TBC1D22B_5	TBC1D22B_7	RPL12_6	RPL12_11	EXOSC10_4	EXOSC10_6	SKIV2L_2	SKIV2L_4	POMP_1	POMP_3	TTC37_5	TTC37_6
		SEM	0	2.56007	3.36935			62.0709	65.0307	44.4948	71.0138	77.291	78.441	64.0046	70.7797	65.472	68.1169	61.5913	65.8345	49.8416
SKIV2L	SKIV2L_2	mean	100	78.056	44.3697			56.9426	65.7592	49.9726	80.6386	92.0646	103.928	66.2042	71.5305	69.3602	99.9201	57.9955	65.0741	54.4565
		SEM	0	4.03861	8.48314			62.2492	82.8188	48.5272	84.4032	95.2975	86.8945	70.9087	83.3834	65.5319	83.1084	63.4348	57.061	51.0939
		p-value		0.0181702	0.0412055			69.4012	83.5967	74.3164	82.3213	81.7251	107.446	65.1086	86.5305	69.3471	88.1494	66.0437	64.8668	76.2533
	SKIV2L_4	mean	100	67.4278	35.7064
		SEM	0	1.11195	5.71904			3h
		p-value		not significant	not significant			NT	TBC1D22B_5	TBC1D22B_7	RPL12_6	RPL12_11	EXOSC10_4	EXOSC10_6	SKIV2L_2	SKIV2L_4	POMP_1	POMP_3	TTC37_5	TTC37_6
TTC37	TTC37_5	mean	100	63.2091	23.119			23.1156	23.4163	14.9293	33.3731	39.2738	31.6362	24.4177	36.5087	29.8584	26.6073	22.7214	21.7615	15.4496
		SEM	0	2.05991	4.28458			17.5296	23.9457	21.6971	40.6947	59.6409	73.3214	24.4463	34.4913	31.2479	47.6968	19.9912	22.2019	18.478
		p-value		not significant	not significant			13.3878	22.7534	14.3852	38.8121	47.5915	30.2052	20.0122	36.7039	28.9162	32.62	15.9484	13.8875	15.6053
	TTC37_6	mean	100	57.9113	25.3727			28.8779	45.144	43.3952	65.9902	69.9072	59.7234	35.5261	69.7749	52.8033	61.9777	31.7361	34.625	51.9577
		SEM	0	6.19112	8.88897
		p-value		not significant	not significant
EXOSC10	EXOSC10_4	mean	100	94.1773	48.7215
		SEM	0	6.90291	10.6496
		p-value		0.00520525	0.0461402
	EXOSC10_6	mean	100	66.5565	26.1006
		SEM	0	1.51863	3.31006
		p-value		not significant	not significant
RPL12	RPL12_6	mean	100	79.5942	44.7175
		SEM	0	2.96194	7.2588
		p-value		0.00496114	0.0240788
	RPL12_11	mean	100	86.5946	54.1034
		SEM	0	4.24195	6.72524
		p-value		0.00291154	0.0043898
POMP	POMP_1	mean	100	84.8237	42.2255
		SEM	0	6.58928	7.93871
		p-value		0.0202103	0.0469875
	POMP_3	mean	100	62.2663	22.5993
		SEM	0	1.69139	3.34829
		p-value		not significant	not significant
TBC1D22B	TBC1D22B_5	mean	100	74.3013	28.8149
		SEM	0	5.14671	5.44852
		p-value		not significant	not significant
	TBC1D22B_7	mean	100	54.3277	23.6017
		SEM	0	6.76292	6.80419
		p-value		not significant	not significant
Figure 2F
% rΔF508-CFTR function remaining								% rΔF508-CFTR function remaining
Gene	siRNA	chase (h)	0	1.5	3			1.5h
NT		mean	100	71.643	27.9796			NT	TBC1D22B_5	TBC1D22B_7	RPL12_6	RPL12_11	EXOSC10_4	EXOSC10_6	SKIV2L_2	SKIV2L_4	POMP_1	POMP_3	TTC37_5	TTC37_6
		SEM	0	4.89684	2.21393			80.9405	81.4136	73.8189	87.6736	88.424	81.9965	61.9176	79.7064	94.2202	92.1662	60.9311	63.1821	73.3995
SKIV2L	SKIV2L_2	mean	100	74.3921	32.6391			69.6594	64.2315	84.6453	89.15	106.487	89.8688	71.8318	74.0134	63.0876	99.0566	59.5964	53.2321	54.3169
		SEM	0	2.96494	3.6807			64.329	40.337	62.3244	78.2592	108.283	81.1103	70.8075	69.4565	54.0322	104.703	65.0231	83.9806	58.4747
		p-value		not significant	not significant
	SKIV2L_4	mean	100	70.4467	29.0698			3h
		SEM	0	12.1708	4.88739			NT	TBC1D22B_5	TBC1D22B_7	RPL12_6	RPL12_11	EXOSC10_4	EXOSC10_6	SKIV2L_2	SKIV2L_4	POMP_1	POMP_3	TTC37_5	TTC37_6
		p-value		not significant	not significant			24.2146	18.4018	27.4625	33.9299	49.6063	30.616	20.4255	26.4617	19.5448	38.9974	20.8051	21.3868	22.3385
TTC37	TTC37_5	mean	100	66.7983	36.0717			27.8438	42.6608	46.3943	41.3982	72.1413	19.1568	26.5973	32.2605	31.9309	45.4172	34.9012	27.9479	34.1172
		SEM	0	9.05861	11.5606			31.8803	28.6867	25.0836	46.6182	84.582	47.4902	52.4746	39.1952	35.7337	65.9245	49.8987	58.8804	43.7679
		p-value		not significant	not significant
	TTC37_6	mean	100	62.0637	33.4079
		SEM	0	5.79359	6.1963
		p-value		not significant	not significant
EXOSC10	EXOSC10_4	mean	100	84.3252	32.421
		SEM	0	2.78357	8.22879
		p-value		not significant	not significant
	EXOSC10_6	mean	100	68.1856	33.1658
		SEM	0	3.14793	9.81742
		p-value		not significant	not significant
RPL12	RPL12_6	mean	100	85.0276	40.6488
		SEM	0	3.41093	3.68193
		p-value		not significant	0.0370212
	RPL12_11	mean	100	101.065	68.7765
		SEM	0	10.984	10.2358
		p-value		0.021351	0.0140178
POMP	POMP_1	mean	100	98.6421	50.113
		SEM	0	3.6251	8.12005
		p-value		0.0114095	not significant
	POMP_3	mean	100	61.8502	35.2017
		SEM	0	1.63256	8.39992
		p-value		not significant	not significant
TBC1D22B	TBC1D22B_5	mean	100	61.994	29.9164
		SEM	0	11.9105	7.02991
		p-value		not significant	not significant
	TBC1D22B_7	mean	100	73.5962	32.9801
		SEM	0	6.44444	6.74216
		p-value		not significant	not significant

## Sheet: Figure 3
Figure 3A
CFTR PM density (% of NT)
Gene	ΔF508				WT
siRNA	NT	RPL12_6	RPL12_11	VX-809	NT	RPL12_6	RPL12_11
	100	276.073	556.982	758.677	100	175.738	118.638
	100	406.198	551.619	710.926	100	143.453	98.646
	100	167.753	287.563	544.023	100	161.596	107.142
	100	210.605	435.656	651.437
mean	100	265.157	457.955	666.266	100	160.263	108.142
SEM	0	52.0219	63.3179	46.276	0	9.34364	5.79281
p-value		0.0192027	0.001315	1.81345e-05		0.00360479	not significant
Figure 3B
Core-glycosylated ΔF508-CFTR density (% of NT)
siRNA	NT	RPL12_6	RPL12_11
	100	406.308	272.274
	100	278.259	155.499
	100	362.627	524.119
mean	100	349.065	317.297
SEM	0	37.5817	108.767
p-value		0.00268737	not significant
Figure 3C
Density (% of NT)
	NT			RPL12_6
	untreated	DMSO	VX-809	untreated	DMSO	VX-809
Complex-glycosylated ΔF508-CFTR	100	118.137	184.93	496.585	515.957	692.518
	100	74.1117	159.54	367.483	374.497	563.796
	100	110.458	226.235	505.985	498.233	770.026
mean	100	100.902	190.235	456.685	462.896	675.447
SEM	0	13.5774	19.4349	44.6832	44.4948	60.1422
p-value		not significant	0.00971255	0.00133495	0.0012301	0.000666602
Core-glycosylated ΔF508-CFTR	100	115.843	130.973	311.172	355.323	499.433
	100	110.877	124.919	325.057	295.912	372.794
	100	87.52	103.274	244.646	243.762	374.714
mean	100	104.747	119.722	293.625	298.332	415.647
SEM	0	8.73184	8.4075	24.8152	32.2275	41.8967
p-value		not significant	not significant	0.00145565	0.00353721	0.00166227
RPL12	100	101.184	102.726	35.0327	32.5084	40.0018
	100	91.4396	89.1549	37.4331	35.706	38.1251
	100	106.011	103.305	28.5261	25.5439	32.0743
mean	100	99.5447	98.3953	33.664	31.2528	36.7337
SEM	0	4.28544	4.62322	2.66074	2.99998	2.3919
p-value		not significant	not significant	1.53645e-05	2.14838e-05	1.21426e-05
Figure 3D
ΔF508-CFTR function (% of NT)							Normalized for CFTR mRNA content for RPL12_6 siRNA
	NT	RPL12_6	RPL12_11	VX-809				NT	RPL12_6	RPL12_11	VX-809
	100	528.585	267.741	501.681				100	430.364	267.741	501.681
	100	496.114	145.599	347.187				100	403.927	145.599	347.187
	100	501.538	190.296	380.738				100	408.343	190.296	380.738
mean	100	508.746	201.212	409.869			mean	100	414.211	201.212	409.869
SEM	0	10.0423	35.679	46.9166			SEM	0	8.17623	35.679	46.9166
p-value		2.17732e-06	0.0470227	0.0027235			p-value		2.73855e-06	0.0470227	0.0027235
Figure 3E
ΔIsc (μA/cm2)											Normalized for CFTR mRNA content for RPL12_6 siRNA
	NT				RPL12_6							NT				RPL12_6
	untreated	DMSO	VX-809	VX-661	untreated	DMSO	VX-809	VX-661				untreated	DMSO	VX-809	VX-661	untreated	DMSO	VX-809	VX-661
Forskolin	4.9896	4.8699	28.147	34.445	25.844	34.771	74.903	70.416			Forskolin	4.9896	4.8699	28.147	34.445	21.0417	28.3099	60.9846	57.3314
	5.2756	4.9861	29.373	26.913	26.47	18.65	71.683	65.005				5.2756	4.9861	29.373	26.913	21.5514	15.1845	58.3629	52.9258
	4.3503	4.3009	18.003	16.5755	26.51	25.89	65.172	60.681				4.3503	4.3009	18.003	16.5755	21.5839	21.0791	53.0618	49.4053
	5.3742	4.5889	21.507	25.319	26.905	24.99	68.382	78.534				5.3742	4.5889	21.507	25.319	21.9055	20.3464	55.6753	63.9409
	4.2123	4.2711	27.834	16.664	23.647	18.78	76.008	71.948				4.2123	4.2711	27.834	16.664	19.2529	15.2903	61.8843	58.5787
mean	4.8404	4.60338	24.9728	23.9833	25.8752	24.6162	71.2296	69.3168			mean	4.8404	4.60338	24.9728	23.9833	21.0671	20.042	57.9938	56.4364
SEM	0.237835	0.144848	2.21601	3.37833	0.58237	2.95414	2.01663	3.0517			SEM	0.237835	0.144848	2.21601	3.37833	0.474154	2.40521	1.6419	2.48463
p-value		not significant	1.80374e-05	0.00048009	6.9842e-10	0.000157076	8.3519e-10	2.70968e-08			p-value		not significant	1.80374e-05	0.00048009	1.41674e-09	0.000235404	9.81029e-10	3.14214e-08
Genistein	3.937	4.3362	14.155	14.252	14.247	17.734	35.607	20.983			Genistein	3.937	4.3362	14.155	14.252	11.5996	14.4387	28.9905	17.084
	4.0765	3.5497	13.378	11.5057	16.961	11.912	21.438	33.173				4.0765	3.5497	13.378	11.5057	13.8093	9.69852	17.4544	27.0088
	2.6234	4.27	12.615	16.6207	14.466	18.207	23.99	32.361				2.6234	4.27	12.615	16.6207	11.7779	14.8238	19.5322	26.3477
	3.1035	3.2956	16.515	13.206	16.212	14.525	20.343	23.389				3.1035	3.2956	16.515	13.206	13.1995	11.826	16.5629	19.0429
	3.8713	4.231	16.97	16.931	14.143	13.017	41.657	25.307				3.8713	4.231	16.97	16.931	11.515	10.5982	33.9163	20.6045
mean	3.52234	3.9365	14.7266	14.5031	15.2058	15.079	28.607	27.0426			mean	3.52234	3.9365	14.7266	14.5031	12.3803	12.277	23.2913	22.0176
SEM	0.281454	0.214252	0.861264	1.02735	0.57833	1.25344	4.24445	2.43872			SEM	0.281454	0.214252	0.861264	1.02735	0.470865	1.02052	3.45575	1.98556
p-value		not significant	1.70508e-06	6.76203e-06	8.66667e-08	1.85922e-05	0.000362956	1.16741e-05			p-value		not significant	1.70508e-06	6.76203e-06	2.17351e-07	3.43644e-05	0.000453486	1.5478e-05
Inhibitor172	-8.1799	-5.9059	-31.222	-32.868	-37.804	-40.017	-94.355	-104.51			Inhibitor172	-8.1799	-5.9059	-31.222	-32.868	-30.7793	-32.5811	-76.822	-85.09
	-5.5178	-6.0318	-32.213	-40.361	-36.26	-38.228	-88.686	-83.993				-5.5178	-6.0318	-32.213	-40.361	-29.5222	-31.1245	-72.2064	-68.3855
	-7.4497	-6.3411	-29.401	-27.511	-36.382	-33.754	-90.756	-82.991				-7.4497	-6.3411	-29.401	-27.511	-29.6215	-27.4819	-73.8918	-67.5697
	-6.9402	-7.9063	-39.308	-29.826	-35.765	-32.07	-104.37	-87.06				-6.9402	-7.9063	-39.308	-29.826	-29.1192	-26.1108	-84.9761	-70.8826
	-6.7993	-7.2978	-33.222	-30.24	-35.238	-34.93	-98.216	-92.692				-6.7993	-7.2978	-33.222	-30.24	-28.6901	-28.4393	-79.9656	-75.4681
mean	-6.97738	-6.69658	-33.0732	-32.1612	-36.2898	-35.7998	-95.2766	-90.2492			mean	-6.97738	-6.69658	-33.0732	-32.1612	-29.5465	-29.1475	-77.5724	-73.4792
SEM	0.437756	0.388482	1.68147	2.21929	0.429179	1.45832	2.79331	3.94544			SEM	0.437756	0.388482	1.68147	2.21929	0.349429	1.18734	2.27426	3.2123
p-value		not significant	3.81577e-07	3.78812e-06	4.04842e-11	6.27415e-08	1.20195e-09	2.7995e-08			p-value		not significant	3.81577e-07	3.78812e-06	1.58363e-10	1.15038e-07	1.45725e-09	3.33885e-08

## Sheet: Figure 4
Figure 4A
Density (% of NT)
	siRNA	NT			RPL12_6
	Treatment	untreated	DMSO	VX-809	untreated	DMSO	VX-809
Complex-glycosylated ΔF508-CFTR		100	129.958	244.609	243.201	274.565	420.491
		100	113.967	186.221	209.636	245.798	351.06
		100	102.486	204.389	209.571	229.074	328.733
	mean	100	115.47	211.74	220.803	249.812	366.761
	SEM	0	7.96627	17.2513	11.1993	13.2848	27.627
	p-value		not significant	0.00292795	0.000418916	0.000352332	0.000643517
Core-glycosylated ΔF508-CFTR		100	104.68	112.792	108.456	121.137	200.402
		100	97.8853	95.4657	105.905	113.329	175.114
		100	119.553	107.985	121.265	135.168	181.961
	mean	100	107.373	105.414	111.875	123.211	185.826
	SEM	0	6.39814	5.16423	4.75246	6.38916	7.55117
	p-value		not significant	not significant	not significant	0.0221034	0.000341704
RPL12		100	95.6096	98.0917	82.4587	79.1075	78.8549
		100	101.88	98.4708	73.6939	77.5906	78.3087
		100	97.6489	99.1538	76.5546	75.7108	71.3789
	mean	100	98.3794	98.5721	77.5691	77.4696	76.1808
	SEM	0	1.84648	0.310742	2.58054	0.982418	2.40613
	p-value		not significant	not significant	0.000964321	2.14179e-05	0.000584441
Figure 4B
ΔIsc (μA/cm2)
	siRNA	untreated		NT		RPL12_6
	Treatment	DMSO	VX-809	DMSO	VX-809	DMSO	VX-809
Forskolin		1.89375	3.4989	1.88418	5.442	6.2574	9.081
		1.82511	5.9769	1.60401	3.9333	6.0261	9.3069
		1.81047	6.3096	1.69545	5.0655	6.6324	9.9066
	mean	1.84311	5.2618	1.72788	4.8136	6.3053	9.4315
	SEM	0.0256703	0.886667	0.0824875	0.45337	0.176655	0.246338
	p-value		0.0182395	not significant	0.00282247	1.52052e-05	6.76058e-06
Genistein		1.85688	2.27121	1.64115	2.80101	3.9579	6.5538
		1.97004	3.0186	1.67745	2.66622	4.1514	5.9439
		1.90311	3.234	1.70136	3.2586	4.7283	6.3699
	mean	1.91001	2.84127	1.67332	2.90861	4.2792	6.2892
	SEM	0.0328482	0.291734	0.0175034	0.179269	0.231393	0.180627
	p-value		0.0337893	0.0031344	0.0054015	0.000533117	1.8319e-05
Inhibitor172		-2.68797	-5.9894	-2.96962	-5.9141	-8.0146	-14.8923
		-2.49369	-6.1247	-2.671	-5.4611	-7.9327	-11.5083
		-2.8386	-6.9155	-2.59534	-6.1973	-8.2306	-12.5049
	mean	-2.67342	-6.3432	-2.74532	-5.8575	-8.0593	-12.9685
	SEM	0.0998324	0.288803	0.114257	0.214399	0.0888532	1.004
	p-value		0.000275568	not significant	0.000176096	2.26555e-06	0.000519765
Figure 4C
ΔIsc forskolin + genistein (μA/cm2)
	Treatment	DMSO		VX-809		VX-661				Treatment	DMSO
	siRNA	NT	RPL12_6	NT	RPL12_6	NT	RPL12_6
HBE CFTRΔF508/ΔF508 (21)		3.52533	10.2153	8.24301	15.6348	n.d.	n.d.		HBE CFTRWT/WT (10)		24.3546
		3.28146	10.1775	6.59952	15.2508	n.d.	n.d.				28.3983
		3.39681	11.3607	8.3241	16.2765	n.d.	n.d.				22.395
	mean	3.4012	10.5845	7.72221	15.7207	n.d.	n.d.			mean	25.0493
	SEM	0.0704334	0.388253	0.561833	0.299193					SEM	1.76747
	p-value		5.35494e-05		0.000230824
HBE CFTRΔF508/ΔF508 (22)		7.68	22.6	11.3	23.27	11.22	22.74
		7.23	20.7	12.19	25.3	13.02	25.2
		7.24	21	11.76	20.13	11.4	20.37
	mean	7.38333	21.4333	11.75	22.9	11.88	22.77
	SEM	0.148361	0.589727	0.25697	1.50387	0.572364	1.39438
	p-value		2.07945e-05		0.0018644		0.00194667
HBE CFTRΔF508/ΔF508 (48)		3.7	7.3	7.33	12.87	6.39	11.68
		3.23	7.12	7.33	17.04	5.07	10.25
		3.23	6.35	7.03	14.6	4.99	11.86
	mean	3.38667	6.92333	7.23	14.8367	5.48333	11.2633
	SEM	0.156667	0.291338	0.1	1.20958	0.453921	0.509324
	p-value		0.000433583		0.00330741		0.00106389

## Sheet: Figure 5
Figure 5B
ΔF508 maturation (2h at 37°C in %)
	CFBE cells			HeLa cells
siRNA	NT	RPL12_6	RPL12_11	NT	RPL12_6	RPL12_11
	2.23	3.13	3.49	0.77	4.83	5.27
	1.78	2.92	2.54	0.71	5.33	7.3
	1.64	2.88	2.87	1.74	1.27	2.36
	1.78	3.45	4.64	2.01	1.7	3.7
				1.55	6.33	4.22
				1.65	7.1	3.81
mean	1.8575	3.095	3.385	1.405	4.42667	4.44333
SEM	0.128477	0.130416	0.462358	0.219511	0.985686	0.687695
p-value		0.000511522	0.019001		0.0135217	0.001803
rΔF508 incorporation (% of NT)
	CFBE cells			HeLa cells
siRNA	NT	RPL12_6	RPL12_11	NT	RPL12_6	RPL12_11
	100	35.88	28.26	100	26.46	24.7
	100	39.28	8.62	100	58.59	24.78
	100	28.56	18.91	100	39.61	36.46
mean	100	34.5733	18.5967	100	41.5533	28.6467
SEM	0	3.16281	5.67174	0	9.32589	3.90673
p-value		3.22619e-05	0.000136938		0.00330775	5.28591e-05
Figure 5C
ΔF508 incorporation (% of NT)
	CFBE cells			HeLa cells
siRNA	NT	RPL12_6	RPL12_11	NT	RPL12_6	RPL12_11
	100	33.18	8.09	100	28.81	25.67
	100	23.83	13.26	100	78.63	67.83
	100	48.05	8.11	100	47.12	36.33
mean	100	35.02	9.82	100	51.52	43.2767
SEM	0	7.05198	1.72001	0	14.5491	12.6565
p-value		0.000770768	7.92102e-07		0.0290469	0.010975
Figure 5D
ΔF508 maturation (2h at 37°C in %)
	DMSO		VX-809
siRNA	NT	RPL12_6	NT	RPL12_6
	1.18243	5.00904	1.82874	6.9728
	1.2	5.45	2.16	6.52
	1.16	3.17	3.13	8.98
mean	1.18081	4.54301	2.37291	7.49093
SEM	0.0115755	0.698208	0.390435	0.755921
p-value		0.00855529	0.0379567	0.00112629

## Sheet: Figure 6
Figure 6A
V2R-Y128S PM density (% of NT)
siRNA	NT	RPL12_6	RPL12_11	Tsg101	Chip
	100	103	97.2	167.1	187.2
	100	142.1	60.4	160.3	172
	100	109.5	79.1	138.6	173.1
mean	100	118.2	78.9	155.333	177.433
SEM	0	12.0964	10.6237	8.59386	4.89365
p-value		not significant	not significant	0.00299335	9.32167e-05
Figure 6B
MLC-P92S PM density (% of NT)							MLC-S280L PM density (% of NT)
siRNA	NT	RPL12_6	RPL12_11	Tsg101			siRNA	NT	RPL12_6	RPL12_11	Tsg101
	100	105.2	84	117.7				100	126.3	110.5	158.7
	100	91.4	88.1	123.1				100	102.2	96	179.1
	100	104.4	86.5	131.8				100	105.6	141.9	146.8
mean	100	100.333	86.2	124.2			mean	100	111.367	116.133	161.533
SEM	0	4.47263	1.19304	4.10731			SEM	0	7.5309	13.5463	9.43121
p-value		not significant	not significant	0.00414957			p-value		not significant	not significant	0.00285004
Figure 6C
hERG PM density (% of NT)								hERG-G601S PM density (% of NT)
siRNA	NT	RPL12_6	RPL12_11	Tsg101	Chip			siRNA	NT	RPL12_6	RPL12_11	Tsg101	Chip
	100	130	90.9	141.9	134.5				100	130.9	130	158.4	179
	100	103.2	147	180.7	132.3				100	140	119.6	206	181.3
	100	138.1	179	173	126.2				100	141	113.1	195.8	180.1
	100	155	98.2	148.2	237.8				100	142.8	127.1	139.5	120.7
mean	100	131.575	128.775	160.95	157.7			mean	100	138.675	122.45	174.925	165.275
SEM	0	10.7971	20.8647	9.40182	26.7576			SEM	0	2.65562	3.80975	15.6243	14.8658
p-value		0.0264793	not significant	0.000640231	0.0744465			p-value		6.57505e-06	0.00106002	0.00301486	0.00461317
Figure 6D
TfR PM density (% of NT)
siRNA	NT	RPL12_6	RPL12_11	Tsg101	Chip
	100	70.7	59.3	116.8	84.2
	100	35.1	62.6	144.1	105
	100	76.6	98.5	112	90
mean	100	60.8	73.4667	124.3	93.0667
SEM	0	12.9624	12.5529	9.9965	6.19713
p-value		0.0390044	not significant	not significant	not significant
Figure 6E
% of intitial labeling
Core-glycosylated hERG					Complex-glycosylated hERG
siRNA	NT	RPL12_6			siRNA	NT	RPL12_6
	28.4	41.4				17.2	35.3
	32.3	57.5				10.2	17.8
	10	32.6				14.3	31.1
	38	55.5				7.2	13.3
mean	27.175	46.75			mean	12.225	24.375
SEM	6.0548	5.92291			SEM	2.20619	5.24776
p-value		0.00548897			p-value		0.0292081
Figure 6F
hERG incorporation (% of NT)
siRNA	NT	RPL12_6
	100	48.3
	100	64.4
	100	75
	100	49.56
mean	100	59.315
SEM	0	6.37944
p-value		0.000698634

## Sheet: Figure 7
Figure 7B
Soluble CFTR band C %
Temperature (°C)	20	40	50	55	60	65	70	80
WT-CFTR	100	102.358	104.659	90.0331	97.2116	67.1014	31.1347	0.956842
	100	96.3613	104.505	97.5689	88.1	61.0859	27.6949	7.3985
	100	103.141	107.611	105.2	101.312	73.7301	37.5871	3.08772
mean	100	100.62	105.592	97.6007	95.5412	67.3058	32.1389	3.81435
SEM	0	2.14132	1.01036	4.37837	3.90433	3.65151	2.89945	1.89471
rΔF508 - NT	100	79.9857	58.5348	46.6438	7.41068	5.75139	2.30722	-1.25494
	100	93.4192	84.0655	51.5877	46.4418	24.1624	8.83551	-0.169302
	100	94.5457	102.169	59.7247	53.6152	55.652	17.5397	1.26853
	100	100.689	98.9318	82.5197	58.4356	43.5792	13.7824	-0.535407
	100	107.167	68.0348	70.6696	46.6466		12.9492	-0.277382
mean	100	95.1614	82.3472	62.2291	42.51	32.2863	11.0828	-0.1937
SEM	0	4.51889	8.4935	6.50139	9.05948	9.81015	2.59349	0.411624
rΔF508 - RPL12_6	100	101.701	88.325	63.7106	40.7084	38.1586	13.8497	0.967879
	100	99.8025	89.7991	61.5498	52.9286	33.9555	14.6073	0.536064
	100	106.225	107.646	100.33	90.1184	84.8545	31.1297	8.30777
	100	97.0107	97.6388	105.289	87.5754	63.3407	34.1509	6.1224
	100	83.5978	89.7402	119.471	97.1558	87.6253	64.9872	17.8201
mean	100	97.6676	94.6298	90.0698	73.6973	61.5869	31.745	6.75085
SEM	0	3.82398	3.64332	11.6393	11.252	11.258	9.28749	3.14177
p-value		not significant	not significant	0.0188178	0.0120024	not significant	not significant	not significant
Figure 7D
rΔF508 band C remaining (%)
chase (h)	0	1	2	3
NT	100	82.4027	51.8472	29.8068
	100	80.3471	63.9684	41.9899
	100	66.2604	38.3575	22.6736
mean	100	76.3367	51.391	31.4901
SEM	0	5.07299	7.39672	5.6393
RPL12_6	100	122.335	135.039	112.252
	100	92.1619	83.2456	59.8636
	100	90.5374	77.6599	70.2536
mean	100	101.678	98.648	80.7897
SEM	0	10.339	18.2666	16.0145
p-value		not significant	not significant	0.0439559
RPL12_11	100	91.2535	67.2013	68.3409
	100	95.2448	88.1249	74.1012
	100	90.4152	88.5244	95.3273
mean	100	92.3045	81.2835	79.2564
SEM	0	1.48993	7.04208	8.20566
p-value		0.0391618	0.0429444	0.00866433
Figure 7E
rΔF508 band B remaining (%)
chase (h)	0	1	2	3
NT	100	12.8714	1.02017	0
	100	8.71914	0	0
	100	18.799	0.678196	0
mean	100	13.4632	0.566121	0
SEM	0	2.92482	0.29978	0
RPL12_6	100	50.8537	6.47983	1.11698
	100	34.8695	5.48506	1.5067
	100	42.8616	11.6413	2.85841
mean	100	42.8616	7.86872	1.82736
SEM	0	4.61424	1.90801	0.527656
p-value		0.00576387	0.0194197	0.0257432
RPL12_11	100	27.3815	3.77195	1.35653
	100	35.4363	3.91915	0.523052
	100	18.9012	2.8241	0.786374
mean	100	27.2397	3.50506	0.888653
SEM	0	4.77378	0.343125	0.24598
p-value		not significant	0.00297359	0.0225025
Figure 7F
% rΔF508-CFTR PM remaining
chase (h)	0	1.5	3
NT	100	62.0709	23.1156
	100	56.9426	17.5296
	100	62.2492	13.3878
	100	69.4012	28.8779
mean	100	62.666	20.7277
SEM	0	5.12014	6.7387
RPL12_6	100	71.0138	33.3731
	100	80.6386	40.6947
	100	84.4032	38.8121
	100	82.3213	65.9902
mean	100	79.5942	44.7175
SEM	0	5.92387	14.5176
p-value		0.00496114	0.0240788
RPL12_11	100	77.291	39.2738
	100	92.0646	59.6409
	100	95.2975	47.5915
	100	81.7251	69.9072
mean	100	86.5946	54.1034
SEM	0	8.4839	13.4505
p-value		0.00291154	0.0043898
Figure 7G
% rΔF508-CFTR function remaining
chase (h)	0	1.5	3
NT	100	80.9405	24.2146
	100	69.6594	27.8438
	100	64.329	31.8803
mean	100	71.643	27.9796
SEM	0	4.89684	2.21393
RPL12_6	100	87.6736	33.9299
	100	89.15	41.3982
	100	78.2592	46.6182
mean	100	85.0276	40.6488
SEM	0	3.41093	3.68193
p-value		not significant	0.0420167
RPL12_11	100	88.424	49.6063
	100	106.487	72.1413
	100	108.283	84.582
mean	100	101.065	68.7765
SEM	0	6.34162	10.2358
p-value		0.021351	0.0176066
Figure 7H
ΔF508 band B remaining (%)
	NT	RPL12_6	RPL12_11
	7	13.7	11.8
	7.7	16.6	15
	6.4	12.6
mean	7.03333	14.3	13.4
SEM	0.375648	1.19304	1.6
p-value		0.00436792	0.0158627

## Sheet: Figure 8
Figure 8B
% of non-CHX treated
siRNA	NT			RPL12_6
elongation (min)	1	2	3	1	2	3
	32.1	53.4	52	21.9	22.4	23.7
	27.4	21.7	31.6	8.6	13.8	32.2
	26.4	31.5	32.6	14.8	6.9	18
	24.9	31	32.5	12.3	15.3	23.1
mean	27.7	34.4	37.175	14.4	14.6	24.25
SEM	3.10805	13.4445	9.89356	5.6113	6.35767	5.88473
p-value				0.00603253	0.037387	not significant
Figure 8C
ΔF508-CFTR (% of DMSO)
cycloheximide (nM)	0.3	1	3	10	30	100	300	1000	3000	10000
PM density	88.1861	81.6457	64.2147	76.2104	122.704	86.4424	139.567	221.029	225.683	172.632
	98.8792	96.4523	86.533	81.8765	106.142	122.073	177.056	200.277	195.195	201.418
	97.9374	102.469	103.302	95.398	129.832	145.203	182.579	212.735	192.718	162.465
mean	95.0009	93.5225	84.6833	84.4949	119.559	117.906	166.401	211.347	204.532	178.838
SEM	3.41822	6.18723	11.3215	5.69161	7.01712	17.0901	13.5114	6.03072	10.5997	11.6652
p-value	not significant	not significant	not significant	not significant	not significant	not significant	0.00796111	5.06363e-05	0.000593105	0.00249978
Band B	123.963	164.367	232.603	189.512	154.374	121.921	109.616	95.0827	48.3129	11.2401
	101.785	121.381	128.083	121.855	122.292	117.192	35.5581	27.7181	70.2047	35.3464
	87.8666	99.4815	72.6843	98.1541	64.8442	77.4547			6.14759	0.672004
mean	104.538	128.41	144.457	136.507	113.837	105.523	72.5871	61.4004	41.5551	15.7528
SEM	10.5107	19.0577	46.8847	27.3715	26.1884	14.1003	30.234	27.5015	18.7979	10.2608
p-value	not significant	not significant	not significant	not significant	not significant	not significant	not significant	not significant	0.0359023	0.00119917
Figure 8D
ΔF508-CFTR (% of DMSO)
emetine (nM)	0.3	1	3	10	30	100	300	1000
PM density	131.014	131.213	73.5651	91.043	173.013	336.715	374.862	340.025
	110.055	102.386	96.9944	100.035	121.983	227.721	264.876	309.514
	94.2023	95.1617	94.6041	92.0615	136.36	137.401	172.043	191.431
mean	111.757	109.587	88.3879	94.3797	143.785	233.946	270.594	280.323
SEM	10.6608	11.0123	7.44343	2.84277	15.1919	57.6213	58.6184	45.3106
p-value	not significant	not significant	not significant	not significant	0.0449159	not significant	0.0436675	0.0164051
Band B	110.533	95.9512	98.7899	82.8637	85.6127	29.8563	2.54579	-0.203185
	108.86	114.348	123.836	120.739	134.734	60.3654	3.20684	1.05065
	139.627	119.095	113.065	83.0581	95.4774	3.37401	-1.57933	-1.36396
mean	119.673	109.798	111.897	95.5535	105.275	31.1986	1.3911	-0.172166
SEM	9.98846	7.05789	7.25366	12.5927	15.0025	16.4657	1.49742	0.697211
p-value	not significant	not significant	not significant	not significant	not significant	0.0139354	3.18564e-07	1.4076e-08

## Sheet: Figure 9
Figure 9A
rΔF508-CFTR PM density (% of NT)
siRNA	NT	RPLP0_1	RPLP0_2	RPLP0_7	RPLP1_1	RPLP1_6	RPLP2_1	RPLP2_2	EEF2_1	EEF2_3	EEF2_5
	100	245.786	403.545	185.345	399.036	500.086	73.1862	84.0045	61.3456	123.558	107.866
	100	269.131	529.455	167.388	797.7	585.889	157.3	244.927	95.6128	166.926	123.851
	100	138.566	285.719	170.45	784.271	545.94	145.503	206.277	91.339	141.042	128.793
mean	100	217.827	406.24	174.394	660.336	543.972	125.33	178.403	82.7658	143.842	120.17
SEM	0	40.1997	70.3734	5.54631	130.707	24.7885	26.2933	48.5	10.7809	12.5974	6.31532
p-value		0.0427689	0.0121415	0.000178683	0.012777	5.7116e-05	not significant	not significant	not significant	0.0253466	0.0330964
Figure 9B
rΔF508-CFTR function (% of NT)
siRNA	NT	RPLP0_1	RPLP0_2	RPLP0_7	RPLP1_1	RPLP1_6	RPLP2_1	RPLP2_2	EEF2_1	EEF2_3	EEF2_5
	100	254.353	350.656	168.968	480.503	476.117	233.872	315.356	217.389	228.585	164.723
	100	325.023	447.54	175.451	269.19	270.115	171.511	163.588	130.904	147.422	154.677
	100	198.113	301.035	138.523	354.865	364.081	203.741	232.194	118.455	154.837	154.815
mean	100	259.163	366.41	160.981	368.186	370.104	203.041	237.046	155.583	176.948	176.948
SEM	0	36.7146	43.0196	11.3838	61.3633	59.5439	18.0054	43.8786	31.1113	25.907	25.907
p-value		0.0122999	0.00345663	0.00585878	0.0119638	0.0105273	0.00461428	0.0354135	not significant	0.0411375	6.31663e-05
Figure 9C
% rΔF508-CFTR PM remaining								% rΔF508-CFTR PM remaining
Gene	siRNA	chase (h)	0	1.5	3			1.5h
NT		mean	100	48.8135	22.136			NT	RPLP0_1	RPLP0_2	RPLP0_7	RPLP1_1	RPLP1_6	RPLP2_1	RPLP2_2	EEF2_1	EEF2_3	EEF2_5
		SEM	0	0.82715	1.01703			50.4503	88.7424	88.1712	60.8289	88.7018	74.914	73.9972	84.3739	61.9162	58.6279	54.2006
RPLP0	RPLP0_1	mean	100	93.3166	64.2027			47.7871	101.16	90.7848	63.4712	86.42	80.5775	102.066	99.3707	88.4451	70.652	53.5728
		SEM	0	3.93978	7.3329			48.2032	90.0474	82.6706	53.9703	85.4479	77.1253	90.5302	83.1923	84.4772	52.7613	54.5589
		p-value		0.000380731	0.00609236
	RPLP0_2	mean	100	87.2088	59.4304			3h
		SEM	0	2.39128	1.75048			NT	RPLP0_1	RPLP0_2	RPLP0_7	RPLP1_1	RPLP1_6	RPLP2_1	RPLP2_2	EEF2_1	EEF2_3	EEF2_5
		p-value		0.000109964	5.10906e-05			23.9709	50.8034	56.6886	22.1984	47.8799	34.3153	44.2132	56.7592	35.5122	23.3302	26.9581
	RPLP0_7	mean	100	59.4235	23.9386			20.4584	76.0656	62.6866	25.4674	51.2989	47.6895	74.0329	64.1285	61.4403	29.1735	28.1846
		SEM	0	2.83128	0.949573			21.9785	65.7392	58.916	24.1499	48.2235	43.9933	65.7163	61.6631	57.0483	18.9581	23.085
		p-value		0.0228178	not significant
RPLP1	RPLP1_1	mean	100	86.8566	49.1341
		SEM	0	0.964356	1.08693
		p-value		7.4083e-06	5.43386e-05
	RPLP1_6	mean	100	77.5389	41.9994
		SEM	0	1.64795	3.98743
		p-value		9.91257e-05	0.00847992
RPLP2	RPLP2_1	mean	100	88.8645	61.3208
		SEM	0	8.14551	8.88433
		p-value		0.00809165	0.0118569
	RPLP2_2	mean	100	88.979	60.8503
		SEM	0	5.20706	2.16581
		p-value		0.00159385	8.53584e-05
eEF-2	EEF2_1	mean	100	78.2795	51.3336
		SEM	0	8.26142	8.01167
		p-value		0.0238209	0.0224492
	EEF2_3	mean	100	60.6804	23.8206
		SEM	0	5.26557	2.9591
		p-value		not significant	not significant
	EEF2_5	mean	100	54.1108	26.0759
		SEM	0	0.499154	2.66181
		p-value		0.00377147	not significant
Figure 9D
% rΔF508-CFTR function remaining								% rΔF508-CFTR function remaining
Gene	siRNA	chase (h)	0	1.5	3			1.5h
NT		mean	100	57.5641	25.3644			NT	RPLP0_1	RPLP0_2	RPLP0_7	RPLP1_1	RPLP1_6	RPLP2_1	RPLP2_2	EEF2_1	EEF2_3	EEF2_5
		SEM	0	5.65446	1.58017			46.2565	86.7928	94.1679	68.4568	83.7515	85.2202	79.451	85.6539	73.1383	63.4017	65.2734
RPLP0	RPLP0_1	mean	100	82.0837	38.7175			63.0713	82.838	93.3416	78.8865	94.4403	92.7021	84.4996	79.7332	70.421	74.5293	72.7271
		SEM	0	2.96066	2.21625			63.3645	76.6203	72.8368	58.3855	83.9968	86.486	73.2763	73.4866	46.0442	53.1207	68.0816
		p-value		0.00179983	0.00609236
	RPLP0_2	mean	100	86.7821	38.0273			3h
		SEM	0	6.97673	1.23185			NT	RPLP0_1	RPLP0_2	RPLP0_7	RPLP1_1	RPLP1_6	RPLP2_1	RPLP2_2	EEF2_1	EEF2_3	EEF2_5
		p-value		0.00119175	0.000158871			28.5056	42.4184	39.5704	18.4146	46.4763	49.9392	35.5251	34.6093	27.2508	30.1778	32.9579
	RPLP0_7	mean	100	68.5762	22.6085			23.4932	38.9796	38.919	27.2724	48.045	46.9038	15.4561	37.5407	25.501	27.6878	36.9932
		SEM	0	5.91844	2.5678			24.0944	34.7545	35.5924	22.1386	39.2575	41.6936	41.7603	33.8128	25.2769	16.2978	32.0811
		p-value		not significant	not significant
RPLP1	RPLP1_1	mean	100	87.3962	44.593
		SEM	0	3.52275	2.70587
		p-value		0.000450213	0.000314899
	RPLP1_6	mean	100	88.1361	46.1789
		SEM	0	2.31204	2.40775
		p-value		0.0033294	0.0152972
RPLP2	RPLP2_1	mean	100	79.0756	30.9139
		SEM	0	3.24532	7.93569
		p-value		0.0250383	0.0148679
	RPLP2_2	mean	100	79.6246	35.3209
		SEM	0	3.51283	1.13344
		p-value		0.00657021	0.000210611
eEF-2	EEF2_1	mean	100	63.2012	26.0096
		SEM	0	8.61428	0.623995
		p-value		not significant	0.0296768
	EEF2_3	mean	100	63.6839	24.7211
		SEM	0	6.18174	4.27257
		p-value		not significant	not significant
	EEF2_5	mean	100	63.6839	24.7211
		SEM	0	6.18174	4.27257
		p-value		not significant	0.016779

## Sheet: Figure S1
Figure S1B
ΔL (hours)
Parental cells	YOR1-ΔF670
Oligomycin	0.25 μg/ml
second gene deletion	control	RPL12A-Δ0	SKI3-Δ0	SKI2-Δ0	SKI7-Δ0	LRP1-Δ0	RRP6-Δ0	RRP8-Δ0	RPP2B-Δ0	RPL19A-Δ0	RPS7A-Δ0
	-9.25797	-23.4025	-19.2907	-16.0547	-7.56838	-20.3033	-17.6961	-22.7992	-38.9655	-21.9288	-15.5472
	-6.86378	-25.0611	-19.974	-16.4427	-10.8087	-24.053	-22.3617	-24.0521	-39.1814	-25.2125	-16.1368
	-8.69967	-30.3618	-21.9437	-19.9554	-17.1893	-24.5833	-24.6833	-25.216	-43.1219	-26.3577	-17.1302
	-9.38641	-39.9197	-24.3853	-22.1267	-20.9677	-45.415	-25.1588	-26.2425	-46.5199	-27.983	-20.4063
	-6.38832
	-4.138
	-9.61834
	0.175799
	-4.24669
	-6.51841
	-4.80513
	2.79073
	-8.14528
	-34.555
	-29.8196
	16.0787
	14.3212
	13.8758
	16.1733
	9.79829
	9.95206
	14.4518
	10.4373
	4.32053
	12.1203
	-11.0857
	16.1733
	-8.97732
	-0.598721
	-7.3194
	-8.8474
	-9.34524
	14.654
	16.1733
	-0.706541
	6.51115
	16.1666
	-8.64154
	-5.97057
	16.1733
	16.1678
	5.73336
	-1.393
	14.3829
	12.4077
	7.58657
	7.3597
	16.1733
	0.186329
	12.1472
	-8.90897
	-9.28701
	1.4702
	-7.76724
	-1.6327
	-5.10186
	-6.016
	-2.78359
	6.01132
	11.1059
	5.45224
	13.5915
	16.1729
	8.25002
	8.61996
	3.20856
	4.64305
	16.1733
	12.3116
	16.1733
	16.1733
	6.53053
	1.41433
	7.07189
	-3.25256
	8.85499
	-5.46963
	-5.79245
	-4.9694
	-10.1629
	13.7268
	-0.673761
	6.89887
	16.1733
	7.33169
	-6.69709
	9.01288
	-56.5435
	-18.2679
	0.112229
	15.7934
	12.4758
	-2.64795
	16.1733
	15.8612
	8.06292
	0.455369
	-14.2404
	-6.46651
	-10.552
	-3.41444
	-7.00975
	-6.89547
	-6.94391
	-6.94693
	-4.78083
	9.93343
	10.9703
	-4.30065
	-3.7206
	7.44618
	16.1173
	14.2524
	16.173
	11.9818
	2.14993
	1.27079
	1.09597
	13.8634
	11.2845
	6.11429
	-9.47082
	-1.6883
	-7.72081
	-9.97061
	-4.93972
	-8.35637
	1.92521
	9.1125
	-8.48371
	0.819789
	5.60911
	9.92007
	16.1732
	3.50772
	-24.6529
	16.1733
	16.1733
	12.1425
	-1.54164
	-4.35904
	16.1733
	16.1733
	8.84419
	10.6545
	-3.91261
	-2.56116
	-6.90446
	13.1909
	-8.75722
	1.85851
	10.4191
	0.293789
	-7.76396
	-6.70434
	8.95015
	-6.47196
	9.51848
	16.1733
	-5.53487
	12.4756
	16.1733
	8.75579
	12.9227
	0.670729
	10.9774
	12.6175
	8.83764
	-10.1588
	-11.5617
	-8.66869
	-9.63198
	-7.06754
	7.22395
	-8.83502
	-9.00281
	5.49828
	10.8955
	14.7119
	-3.38622
	-8.62072
	-3.83733
	-8.72113
	0.885969
	5.31757
	NA
	-7.91008
	-3.38709
	16.1723
	15.6751
	16.1733
	16.1733
	0.309189
	-3.36081
	-5.45849
	-6.8043
	-8.45663
	-8.11994
	-4.09769
	1.87541
	7.6061
	10.6016
	-3.65153
	-6.47404
	4.84604
	9.87612
	-25.2099
	5.28621
	-5.95205
	-5.6841
	8.35883
	12.3129
	-1.79847
	2.39108
	15.2856
	12.0683
	-12.4237
	-11.4806
	-3.12837
	-12.2353
	-10.0049
	1.93384
	-0.121851
	4.91559
	1.72222
	13.0719
	-4.53252
	1.30989
	0.624279
	6.11741
	-2.46524
	6.93545
	-29.5986
	6.33409
	0.875809
	9.03462
	13.5158
	-4.76801
	-13.1374
	-7.54725
	5.02931
	-13.1147
	-9.00332
	10.9389
	-10.8605
	-1.15663
	-9.72217
	-8.92749
	-7.339
	-1.54905
	4.10987
	-3.65791
	-4.79168
	1.65489
	-0.524181
	2.80393
	-4.01489
	-5.96916
	9.31082
	-8.34426
	12.0848
	-7.06869
	-10.1733
	5.29411
	-5.49817
	0.542099
	-6.42369
	-10.8379
	-9.06233
	-7.29889
	16.1733
	-5.86948
	-11.2251
	-9.2845
	-9.28891
	-7.44116
	0.770369
	8.79259
	-9.6807
	5.58024
	11.0676
	15.9335
	7.20075
	-9.88208
	-11.814
	4.96579
	-5.22525
	-8.26419
	-2.34844
	-6.77886
	-9.48321
	-12.5482
	-9.04728
	-7.34018
	-5.0322
	-7.06688
	16.1733
	-6.51715
	-8.58863
	-3.15964
	1.06455
	13.8696
	-10.9875
	11.1537
	0.384509
	-4.25397
	-5.0523
	-9.72406
	-6.22046
	3.80537
	-8.19618
	9.93892
	2.79949
	-12.2137
	-5.66117
	-6.25902
	-9.29538
	-8.33184
	-10.1497
	-7.53055
	-8.44612
	0.754589
	16.1733
	-13.2751
	-7.54284
	-7.07832
	6.86052
	5.07393
	9.38265
	-4.05635
	-9.5212
	8.68456
	-12.0411
	-4.23373
	5.90684
	-9.48433
	-5.23324
	1.25714
	-12.1728
	-10.4795
	-10.4574
	1.84384
	-9.74309
	-11.9343
	-9.77938
	-11.7723
	7.84494
	6.80672
	5.97407
	-8.59048
	8.58771
	7.70673
	2.50229
	6.86827
	5.3257
	0.422329
	-10.6126
	-9.36987
	6.5236
	-14.0323
	5.14289
	-12.002
	-10.7797
	-11.3045
	-13.3659
	-10.8323
	-9.53971
	-11.9841
	-5.64648
	-12.2902
	-11.7671
	3.06502
	16.1733
	5.64072
	16.1733
	-10.0429
	-9.7091
	5.90883
	10.2927
	6.84611
	0.308199
	-3.36483
	-10.7484
	-7.11454
mean	4.72527e-13	-29.6863	-21.3984	-18.6449	-14.1335	-28.5887	-22.475	-24.5774	-41.9472	-25.3705	-17.3051
p-value		1.26144e-08	3.30658e-05	0.000287504	0.00585289	4.3942e-08	1.33602e-05	2.01574e-06	2.87573e-15	9.59515e-07	0.000751249

[truncated: 6 more sheets: Figure S2, Figure S3, Figure S4, Figure S5, Figure S6, Figure S7]
